# Supplementary material for: 1,3-Bis(1-adamant­yl)imidazolium tetra­chloridoferrate(III)
Source: Acta Crystallogr Sect E Struct Rep Online. 2010 Oct 31;66(Pt 11):m1493. doi: 10.1107/S1600536810043989 (PMC3009177; doi:10.1107/S1600536810043989)
Supplement: Supplementary file 1 [file e-66-m1493-sup1.cif]

##############################################################################
###                                                                        ###
###        Electronic paper (Acta Crystallographica Section E)             ###
###                                                                        ###
##############################################################################
#                                                                            #
# This CIF contains the data in a paper accepted for publication in Acta     #
# Crystallographica Section E. It conforms to the requirements of Notes      #
# for Authors for Section E, and has been peer reviewed under the auspices   #
# of the IUCr Commission on Journals.                                        #
#                                                                            #
# Full details of the Crystallographic Information File format               #
# are given in the paper "The Crystallographic Information File (CIF):       #
# a New Standard Archive File for Crystallography" by S. R. Hall, F. H.      #
# Allen and I. D. Brown [Acta Cryst. (1991), A47, 655-685].                  #
#                                                                            #
# The current version of the core CIF dictionary is obtainable from          #
# ftp://ftp.iucr.org/pub/cif_core.dic. The current version number is 2.4.    #
#                                                                            #
# Software is freely available for graphical display of the structure(s) in  #
# this CIF.  For information consult the CIF home page http://www.iucr.org/  #
# cif/home.html                                                              #
#                                                                            #
# This file may be used for bona fide research purposes within the           #
# scientific community so long as proper attribution is given to the journal # 
# article from which it was obtained.                                        #
#                                                                            #
##############################################################################
                                             
data_global
_audit_creation_method     'manual editing of form.cif (version 2.0)'
_journal_data_validation_number     ?
_journal_date_recd_electronic     2010-10-25
_journal_date_accepted     2010-10-27
_journal_name_full     'Acta Crystallographica, Section E'
_journal_year     2010
_journal_volume     66
_journal_issue     11
_journal_page_first     m1493
_journal_page_last     m1493
_journal_paper_category     QM
_journal_coeditor_code     XU5064
_publ_contact_author_name
; Dr Muhammad D. Bala
;
_publ_contact_author_address
; School of Chemistry,
  University of KwaZulu-Natal,
  Westville Campus, Private Bag X54001
  Durban 4000,
  South Africa
;
_publ_contact_author_email     bala@ukzn.ac.za
_publ_contact_author_fax     '+27312603091'
_publ_contact_author_phone     '+27312602616'
_publ_section_title
;
1,3-Bis(1-adamantyl)imidazolium tetrachloridoferrate(III)
;
loop_
    _publ_author_name
    _publ_author_address
    'Ikhile, Monisola I.'
; School of Chemistry,
  University of KwaZulu-Natal,
  Westville Campus, Private Bag X54001
  Durban 4000,
  South Africa
;
    'Bala, Muhammad D.'
; School of Chemistry,
  University of KwaZulu-Natal,
  Westville Campus, Private Bag X54001
  Durban 4000,
  South Africa
;
data_I
_audit_creation_method     SHELXL-97
_chemical_name_systematic
;
1,3-bis(1-adamantyl)imidazolium tetrachloridoferrate(III)
;
_chemical_name_common     ?
_chemical_formula_moiety     'C23 H33 N2 +, Cl4 Fe -'
_chemical_formula_sum     'C23 H33 Cl4 Fe N2'
_chemical_formula_iupac     '(C23 H33 N2) [Fe Cl4]'
_chemical_formula_weight     535.16
_chemical_melting_point     ?
_symmetry_cell_setting     orthorhombic
_symmetry_space_group_name_H-M     'P n m a'
_symmetry_space_group_name_Hall     '-P 2ac 2n'
loop_
    _symmetry_equiv_pos_as_xyz
    'x, y, z'
    '-x+1/2, -y, z+1/2'
    '-x, y+1/2, -z'
    'x+1/2, -y+1/2, -z+1/2'
    '-x, -y, -z'
    'x-1/2, y, -z-1/2'
    'x, -y-1/2, z'
    '-x-1/2, y-1/2, z-1/2'
_cell_length_a     15.3517(4)
_cell_length_b     9.7557(3)
_cell_length_c     16.3502(4)
_cell_angle_alpha     90.00
_cell_angle_beta     90.00
_cell_angle_gamma     90.00
_cell_volume     2448.71(12)
_cell_formula_units_Z     4
_cell_measurement_reflns_used     4384
_cell_measurement_theta_min     2.49
_cell_measurement_theta_max     28.10
_cell_measurement_temperature     173(2)
_exptl_crystal_description     block
_exptl_crystal_colour     orange
_exptl_crystal_size_max     0.29
_exptl_crystal_size_mid     0.22
_exptl_crystal_size_min     0.20
_exptl_crystal_density_diffrn     1.452
_exptl_crystal_density_meas     ?
_exptl_crystal_density_method     'not measured'
_exptl_crystal_F_000     1116
_exptl_absorpt_coefficient_mu     1.066
_exptl_absorpt_correction_type     multi-scan
_exptl_absorpt_process_details     '(SADABS; Sheldrick, 1996)'
_exptl_absorpt_correction_T_min     0.7474
_exptl_absorpt_correction_T_max     0.8151
_exptl_special_details
;
;
_diffrn_ambient_temperature     173(2)
_diffrn_radiation_type     MoK\a
_diffrn_radiation_wavelength     0.71073
_diffrn_radiation_source     'fine-focus sealed tube'
_diffrn_radiation_monochromator     graphite
_diffrn_measurement_device_type     'Bruker APEXII CCD'
_diffrn_measurement_method     '\f and \w'
_diffrn_detector_area_resol_mean     ?
_diffrn_reflns_number     14913
_diffrn_reflns_av_R_equivalents     0.0488
_diffrn_reflns_av_sigmaI/netI     0.0349
_diffrn_reflns_theta_min     1.82
_diffrn_reflns_theta_max     28.00
_diffrn_reflns_theta_full     28.00
_diffrn_measured_fraction_theta_max     0.999
_diffrn_measured_fraction_theta_full     0.999
_diffrn_reflns_limit_h_min     -20
_diffrn_reflns_limit_h_max     8
_diffrn_reflns_limit_k_min     -12
_diffrn_reflns_limit_k_max     9
_diffrn_reflns_limit_l_min     -21
_diffrn_reflns_limit_l_max     20
_diffrn_standards_number     0
_diffrn_standards_interval_count     ?
_diffrn_standards_interval_time     ?
_diffrn_standards_decay_%     ?
_refine_special_details
;
Refinement of <i>F</i>^2^ against ALL reflections. The weighted <i>R</i>-factor
<i>wR</i> and goodness of fit <i>S</i> are based on <i>F</i>^2^, conventional
<i>R</i>-factors <i>R</i> are based on <i>F</i>, with <i>F</i> set to zero for
negative <i>F</i>^2^. The threshold expression of <i>F</i>^2^ >
\s(<i>F</i>^2^) is used only for calculating <i>R</i>-factors(gt) <i>etc</i>.
and is not relevant to the choice of reflections for refinement.
<i>R</i>-factors based on <i>F</i>^2^ are statistically about twice as large
as those based on <i>F</i>, and <i>R</i>- factors based on ALL data will be
even larger.
;
_reflns_number_total     3126
_reflns_number_gt     2410
_reflns_threshold_expression     I>2sigma(I)
_refine_ls_structure_factor_coef     Fsqd
_refine_ls_matrix_type     full
_refine_ls_R_factor_all     0.0489
_refine_ls_R_factor_gt     0.0341
_refine_ls_wR_factor_gt     0.0830
_refine_ls_wR_factor_ref     0.0888
_refine_ls_goodness_of_fit_ref     1.018
_refine_ls_restrained_S_all     1.018
_refine_ls_number_reflns     3126
_refine_ls_number_parameters     160
_refine_ls_number_restraints     0
_refine_ls_hydrogen_treatment     constr
_refine_ls_weighting_scheme     calc
_refine_ls_weighting_details
                 'calc w=1/[\s^2^(Fo^2^)+(0.0488P)^2^] where P=(Fo^2^+2Fc^2^)/3'
_atom_sites_solution_hydrogens     geom
_atom_sites_solution_primary     direct
_atom_sites_solution_secondary     difmap
_refine_ls_shift/su_max     0.001
_refine_ls_shift/su_mean     0.000
_refine_diff_density_max     0.759
_refine_diff_density_min     -0.421
_refine_ls_extinction_method     none
_refine_ls_extinction_coef     ?
loop_
    _atom_type_symbol
    _atom_type_description
    _atom_type_scat_dispersion_real
    _atom_type_scat_dispersion_imag
    _atom_type_scat_source
    'C' 'C' 0.0033 0.0016
                         'International Tables Vol C Tables 4.2.6.8 and 6.1.1.4'
    'H' 'H' 0.0000 0.0000
                         'International Tables Vol C Tables 4.2.6.8 and 6.1.1.4'
    'N' 'N' 0.0061 0.0033
                         'International Tables Vol C Tables 4.2.6.8 and 6.1.1.4'
    'Cl' 'Cl' 0.1484 0.1585
                         'International Tables Vol C Tables 4.2.6.8 and 6.1.1.4'
    'Fe' 'Fe' 0.3463 0.8444
                         'International Tables Vol C Tables 4.2.6.8 and 6.1.1.4'
_computing_data_collection     'APEX2 (Bruker, 2005)'
_computing_cell_refinement     'SAINT-Plus (Bruker, 2005)'
_computing_data_reduction     'SAINT-Plus (Bruker, 2005)'
_computing_structure_solution     'SHELXTL (Sheldrick, 2008)'
_computing_structure_refinement     'SHELXTL (Sheldrick, 2008)'
_computing_molecular_graphics
                              'PLATON (Spek, 2009) and ORTEP-3 (Farrugia, 1997)'
_computing_publication_material     'SHELXTL (Sheldrick, 2008)'
loop_
    _atom_site_type_symbol
    _atom_site_label
    _atom_site_fract_x
    _atom_site_fract_y
    _atom_site_fract_z
    _atom_site_U_iso_or_equiv
    _atom_site_adp_type
    _atom_site_calc_flag
    _atom_site_refinement_flags
    _atom_site_occupancy
    _atom_site_disorder_assembly
    _atom_site_disorder_group
    C C1 0.25910(14) 0.2500 0.44556(14) 0.0244(5) Uani d S 1 . .
    C C2 0.32128(15) 0.2500 0.51793(15) 0.0319(6) Uani d S 1 . .
    H H2A 0.3111 0.1677 0.5521 0.038 Uiso calc PR 0.50 . .
    H H2B 0.3111 0.3323 0.5521 0.038 Uiso calc PR 0.50 . .
    C C3 0.41569(15) 0.2500 0.48571(15) 0.0317(6) Uani d S 1 . .
    H H3 0.4570 0.2500 0.5330 0.038 Uiso calc SR 1 . .
    C C4 0.43059(11) 0.1222(2) 0.43410(12) 0.0367(4) Uani d . 1 . .
    H H4A 0.4211 0.0393 0.4678 0.044 Uiso calc R 1 . .
    H H4B 0.4914 0.1208 0.4138 0.044 Uiso calc R 1 . .
    C C5 0.36751(12) 0.1227(2) 0.36191(12) 0.0385(5) Uani d . 1 . .
    H H5 0.3778 0.0393 0.3276 0.046 Uiso calc R 1 . .
    C C6 0.27317(11) 0.1213(2) 0.39388(11) 0.0320(4) Uani d . 1 . .
    H H6A 0.2318 0.1201 0.3474 0.038 Uiso calc R 1 . .
    H H6B 0.2631 0.0383 0.4274 0.038 Uiso calc R 1 . .
    C C7 0.38239(17) 0.2500 0.31053(16) 0.0434(7) Uani d S 1 . .
    H H7A 0.4427 0.2500 0.2891 0.052 Uiso calc SR 1 . .
    H H7B 0.3419 0.2500 0.2634 0.052 Uiso calc SR 1 . .
    C C8 0.14111(15) 0.2500 0.55290(14) 0.0249(5) Uani d S 1 . .
    H H8 0.1788 0.2500 0.5990 0.030 Uiso calc SR 1 . .
    C C9 0.09341(16) 0.2500 0.42699(16) 0.0323(6) Uani d S 1 . .
    H H9 0.0922 0.2500 0.3689 0.039 Uiso calc SR 1 . .
    C C10 0.02372(16) 0.2500 0.47676(15) 0.0332(6) Uani d S 1 . .
    H H10 -0.0356 0.2500 0.4603 0.040 Uiso calc SR 1 . .
    C C11 -0.00008(14) 0.2500 0.63217(14) 0.0239(5) Uani d S 1 . .
    C C12 0.05956(15) 0.2500 0.70717(14) 0.0311(6) Uani d S 1 . .
    H H12A 0.0973 0.3323 0.7064 0.037 Uiso calc PR 0.50 . .
    H H12B 0.0973 0.1677 0.7064 0.037 Uiso calc PR 0.50 . .
    C C13 0.00332(15) 0.2500 0.78484(15) 0.0315(6) Uani d S 1 . .
    H H13 0.0419 0.2500 0.8341 0.038 Uiso calc SR 1 . .
    C C14 -0.05333(13) 0.1222(2) 0.78560(11) 0.0366(4) Uani d . 1 . .
    H H14A -0.0160 0.0394 0.7849 0.044 Uiso calc R 1 . .
    H H14B -0.0889 0.1202 0.8361 0.044 Uiso calc R 1 . .
    C C15 -0.11249(13) 0.1224(2) 0.71109(12) 0.0405(5) Uani d . 1 . .
    H H15 -0.1502 0.0388 0.7121 0.049 Uiso calc R 1 . .
    C C16 -0.05666(12) 0.1214(2) 0.63305(11) 0.0355(4) Uani d . 1 . .
    H H16A -0.0194 0.0386 0.6320 0.043 Uiso calc R 1 . .
    H H16B -0.0947 0.1198 0.5842 0.043 Uiso calc R 1 . .
    C C17 -0.16995(16) 0.2500 0.71207(17) 0.0458(8) Uani d S 1 . .
    H H17A -0.2087 0.2500 0.6637 0.055 Uiso calc SR 1 . .
    H H17B -0.2068 0.2500 0.7618 0.055 Uiso calc SR 1 . .
    N N1 0.16675(12) 0.2500 0.47532(12) 0.0253(4) Uani d S 1 . .
    N N2 0.05441(12) 0.2500 0.55629(12) 0.0249(4) Uani d S 1 . .
    Cl Cl1 0.63957(4) 0.2500 0.30305(4) 0.04157(19) Uani d S 1 . .
    Cl Cl2 0.66517(5) 0.2500 0.52085(4) 0.04157(18) Uani d S 1 . .
    Cl Cl3 0.81788(4) 0.06894(6) 0.39623(4) 0.05261(17) Uani d . 1 . .
    Fe Fe1 0.73335(2) 0.2500 0.40369(2) 0.02584(11) Uani d S 1 . .
loop_
    _atom_site_aniso_label
    _atom_site_aniso_U_11
    _atom_site_aniso_U_22
    _atom_site_aniso_U_33
    _atom_site_aniso_U_12
    _atom_site_aniso_U_13
    _atom_site_aniso_U_23
    C1 0.0196(10) 0.0311(13) 0.0224(12) 0.000 -0.0027(9) 0.000
    C2 0.0234(11) 0.0525(17) 0.0199(12) 0.000 -0.0030(9) 0.000
    C3 0.0202(11) 0.0525(17) 0.0222(12) 0.000 -0.0034(9) 0.000
    C4 0.0250(9) 0.0422(11) 0.0428(11) 0.0061(8) -0.0008(8) 0.0047(9)
    C5 0.0263(9) 0.0474(12) 0.0416(11) 0.0037(8) 0.0013(8) -0.0170(9)
    C6 0.0259(8) 0.0350(10) 0.0351(10) 0.0003(8) -0.0028(7) -0.0077(8)
    C7 0.0273(13) 0.082(2) 0.0209(13) 0.000 0.0009(10) 0.000
    C8 0.0222(11) 0.0310(13) 0.0216(12) 0.000 -0.0039(9) 0.000
    C9 0.0265(12) 0.0488(17) 0.0216(12) 0.000 -0.0056(10) 0.000
    C10 0.0243(12) 0.0500(17) 0.0252(13) 0.000 -0.0064(10) 0.000
    C11 0.0211(11) 0.0288(13) 0.0216(12) 0.000 -0.0003(9) 0.000
    C12 0.0224(11) 0.0463(16) 0.0247(13) 0.000 -0.0024(10) 0.000
    C13 0.0255(12) 0.0460(16) 0.0228(12) 0.000 -0.0024(10) 0.000
    C14 0.0426(10) 0.0354(10) 0.0317(10) 0.0042(9) 0.0069(8) 0.0065(8)
    C15 0.0404(11) 0.0464(12) 0.0347(11) -0.0220(9) 0.0052(8) -0.0050(9)
    C16 0.0387(10) 0.0364(11) 0.0314(10) -0.0119(8) 0.0010(8) -0.0062(8)
    C17 0.0202(12) 0.088(3) 0.0292(15) 0.000 -0.0004(11) 0.000
    N1 0.0209(9) 0.0325(11) 0.0223(10) 0.000 -0.0026(8) 0.000
    N2 0.0208(9) 0.0314(11) 0.0224(10) 0.000 -0.0030(8) 0.000
    Cl1 0.0333(3) 0.0635(5) 0.0279(3) 0.000 -0.0021(3) 0.000
    Cl2 0.0435(4) 0.0531(4) 0.0281(3) 0.000 0.0058(3) 0.000
    Cl3 0.0501(3) 0.0395(3) 0.0682(4) 0.0181(2) 0.0155(3) 0.0136(3)
    Fe1 0.02563(18) 0.0251(2) 0.0268(2) 0.000 0.00083(14) 0.000
_geom_special_details
;
All e.s.d.'s (except the e.s.d. in the dihedral angle between two l.s. planes)
are estimated using the full covariance matrix. The cell e.s.d.'s are taken
into account individually in the estimation of e.s.d.'s in distances, angles
and torsion angles; correlations between e.s.d.'s in cell parameters are only
used when they are defined by crystal symmetry. An approximate (isotropic)
treatment of cell e.s.d.'s is used for estimating e.s.d.'s involving l.s.
planes.
;
loop_
    _geom_bond_atom_site_label_1
    _geom_bond_atom_site_label_2
    _geom_bond_site_symmetry_2
    _geom_bond_distance
    _geom_bond_publ_flag
    C1 N1 . 1.499(3) ?
    C1 C2 . 1.520(3) ?
    C1 C6 . 1.529(2) ?
    C1 C6 7_565 1.529(2) ?
    C2 C3 . 1.542(3) ?
    C2 H2A . 0.9900 ?
    C2 H2B . 0.9900 ?
    C3 C4 . 1.522(2) ?
    C3 C4 7_565 1.522(2) ?
    C3 H3 . 1.0000 ?
    C4 C5 . 1.527(3) ?
    C4 H4A . 0.9900 ?
    C4 H4B . 0.9900 ?
    C5 C7 . 1.517(3) ?
    C5 C6 . 1.540(2) ?
    C5 H5 . 1.0000 ?
    C6 H6A . 0.9900 ?
    C6 H6B . 0.9900 ?
    C7 C5 7_565 1.517(3) ?
    C7 H7A . 0.9900 ?
    C7 H7B . 0.9900 ?
    C8 N1 . 1.328(3) ?
    C8 N2 . 1.332(3) ?
    C8 H8 . 0.9500 ?
    C9 C10 . 1.344(4) ?
    C9 N1 . 1.376(3) ?
    C9 H9 . 0.9500 ?
    C10 N2 . 1.383(3) ?
    C10 H10 . 0.9500 ?
    C11 N2 . 1.496(3) ?
    C11 C16 7_565 1.526(2) ?
    C11 C16 . 1.526(2) ?
    C11 C12 . 1.530(3) ?
    C12 C13 . 1.536(3) ?
    C12 H12A . 0.9900 ?
    C12 H12B . 0.9900 ?
    C13 C14 . 1.520(2) ?
    C13 C14 7_565 1.520(2) ?
    C13 H13 . 1.0000 ?
    C14 C15 . 1.519(3) ?
    C14 H14A . 0.9900 ?
    C14 H14B . 0.9900 ?
    C15 C17 . 1.526(3) ?
    C15 C16 . 1.537(3) ?
    C15 H15 . 1.0000 ?
    C16 H16A . 0.9900 ?
    C16 H16B . 0.9900 ?
    C17 C15 7_565 1.526(3) ?
    C17 H17A . 0.9900 ?
    C17 H17B . 0.9900 ?
    Cl1 Fe1 . 2.1864(7) ?
    Cl2 Fe1 . 2.1830(7) ?
    Cl3 Fe1 . 2.1952(6) ?
    Fe1 Cl3 7_565 2.1952(6) ?
loop_
    _geom_angle_atom_site_label_1
    _geom_angle_atom_site_label_2
    _geom_angle_atom_site_label_3
    _geom_angle_site_symmetry_1
    _geom_angle_site_symmetry_3
    _geom_angle
    _geom_angle_publ_flag
    N1 C1 C2 . . 109.95(19) ?
    N1 C1 C6 . . 108.24(12) ?
    C2 C1 C6 . . 109.97(13) ?
    N1 C1 C6 . 7_565 108.24(12) ?
    C2 C1 C6 . 7_565 109.97(13) ?
    C6 C1 C6 . 7_565 110.4(2) ?
    C1 C2 C3 . . 108.9(2) ?
    C1 C2 H2A . . 109.9 ?
    C3 C2 H2A . . 109.9 ?
    C1 C2 H2B . . 109.9 ?
    C3 C2 H2B . . 109.9 ?
    H2A C2 H2B . . 108.3 ?
    C4 C3 C4 . 7_565 109.9(2) ?
    C4 C3 C2 . . 109.30(13) ?
    C4 C3 C2 7_565 . 109.30(13) ?
    C4 C3 H3 . . 109.4 ?
    C4 C3 H3 7_565 . 109.4 ?
    C2 C3 H3 . . 109.4 ?
    C3 C4 C5 . . 109.33(16) ?
    C3 C4 H4A . . 109.8 ?
    C5 C4 H4A . . 109.8 ?
    C3 C4 H4B . . 109.8 ?
    C5 C4 H4B . . 109.8 ?
    H4A C4 H4B . . 108.3 ?
    C7 C5 C4 . . 109.56(17) ?
    C7 C5 C6 . . 109.68(17) ?
    C4 C5 C6 . . 109.52(16) ?
    C7 C5 H5 . . 109.4 ?
    C4 C5 H5 . . 109.4 ?
    C6 C5 H5 . . 109.4 ?
    C1 C6 C5 . . 108.25(16) ?
    C1 C6 H6A . . 110.0 ?
    C5 C6 H6A . . 110.0 ?
    C1 C6 H6B . . 110.0 ?
    C5 C6 H6B . . 110.0 ?
    H6A C6 H6B . . 108.4 ?
    C5 C7 C5 7_565 . 110.0(2) ?
    C5 C7 H7A 7_565 . 109.7 ?
    C5 C7 H7A . . 109.7 ?
    C5 C7 H7B 7_565 . 109.7 ?
    C5 C7 H7B . . 109.7 ?
    H7A C7 H7B . . 108.2 ?
    N1 C8 N2 . . 109.6(2) ?
    N1 C8 H8 . . 125.2 ?
    N2 C8 H8 . . 125.2 ?
    C10 C9 N1 . . 107.7(2) ?
    C10 C9 H9 . . 126.2 ?
    N1 C9 H9 . . 126.2 ?
    C9 C10 N2 . . 107.3(2) ?
    C9 C10 H10 . . 126.3 ?
    N2 C10 H10 . . 126.3 ?
    N2 C11 C16 . 7_565 109.03(12) ?
    N2 C11 C16 . . 109.03(12) ?
    C16 C11 C16 7_565 . 110.6(2) ?
    N2 C11 C12 . . 109.26(17) ?
    C16 C11 C12 7_565 . 109.45(13) ?
    C16 C11 C12 . . 109.45(13) ?
    C11 C12 C13 . . 109.04(18) ?
    C11 C12 H12A . . 109.9 ?
    C13 C12 H12A . . 109.9 ?
    C11 C12 H12B . . 109.9 ?
    C13 C12 H12B . . 109.9 ?
    H12A C12 H12B . . 108.3 ?
    C14 C13 C14 . 7_565 110.2(2) ?
    C14 C13 C12 . . 109.17(13) ?
    C14 C13 C12 7_565 . 109.17(13) ?
    C14 C13 H13 . . 109.4 ?
    C14 C13 H13 7_565 . 109.4 ?
    C12 C13 H13 . . 109.4 ?
    C15 C14 C13 . . 109.52(16) ?
    C15 C14 H14A . . 109.8 ?
    C13 C14 H14A . . 109.8 ?
    C15 C14 H14B . . 109.8 ?
    C13 C14 H14B . . 109.8 ?
    H14A C14 H14B . . 108.2 ?
    C14 C15 C17 . . 109.78(17) ?
    C14 C15 C16 . . 109.41(16) ?
    C17 C15 C16 . . 109.65(19) ?
    C14 C15 H15 . . 109.3 ?
    C17 C15 H15 . . 109.3 ?
    C16 C15 H15 . . 109.3 ?
    C11 C16 C15 . . 108.65(15) ?
    C11 C16 H16A . . 110.0 ?
    C15 C16 H16A . . 110.0 ?
    C11 C16 H16B . . 110.0 ?
    C15 C16 H16B . . 110.0 ?
    H16A C16 H16B . . 108.3 ?
    C15 C17 C15 7_565 . 109.3(2) ?
    C15 C17 H17A 7_565 . 109.8 ?
    C15 C17 H17A . . 109.8 ?
    C15 C17 H17B 7_565 . 109.8 ?
    C15 C17 H17B . . 109.8 ?
    H17A C17 H17B . . 108.3 ?
    C8 N1 C9 . . 107.82(19) ?
    C8 N1 C1 . . 126.18(19) ?
    C9 N1 C1 . . 126.0(2) ?
    C8 N2 C10 . . 107.5(2) ?
    C8 N2 C11 . . 126.38(19) ?
    C10 N2 C11 . . 126.09(19) ?
    Cl2 Fe1 Cl1 . . 110.16(3) ?
    Cl2 Fe1 Cl3 . 7_565 109.40(2) ?
    Cl1 Fe1 Cl3 . 7_565 110.33(2) ?
    Cl2 Fe1 Cl3 . . 109.40(2) ?
    Cl1 Fe1 Cl3 . . 110.33(2) ?
    Cl3 Fe1 Cl3 7_565 . 107.16(3) ?
loop_
    _geom_torsion_atom_site_label_1
    _geom_torsion_atom_site_label_2
    _geom_torsion_atom_site_label_3
    _geom_torsion_atom_site_label_4
    _geom_torsion_site_symmetry_1
    _geom_torsion_site_symmetry_2
    _geom_torsion_site_symmetry_3
    _geom_torsion_site_symmetry_4
    _geom_torsion
    _geom_torsion_publ_flag
    N1 C1 C2 C3 . . . . 180.0 ?
    C6 C1 C2 C3 . . . . 60.91(14) ?
    C6 C1 C2 C3 7_565 . . . -60.91(14) ?
    C1 C2 C3 C4 . . . . -60.16(14) ?
    C1 C2 C3 C4 . . . 7_565 60.16(14) ?
    C4 C3 C4 C5 7_565 . . . -59.7(2) ?
    C2 C3 C4 C5 . . . . 60.3(2) ?
    C3 C4 C5 C7 . . . . 59.5(2) ?
    C3 C4 C5 C6 . . . . -60.9(2) ?
    N1 C1 C6 C5 . . . . 178.92(16) ?
    C2 C1 C6 C5 . . . . -61.0(2) ?
    C6 C1 C6 C5 7_565 . . . 60.6(2) ?
    C7 C5 C6 C1 . . . . -59.7(2) ?
    C4 C5 C6 C1 . . . . 60.5(2) ?
    C4 C5 C7 C5 . . . 7_565 -59.9(3) ?
    C6 C5 C7 C5 . . . 7_565 60.4(2) ?
    N1 C9 C10 N2 . . . . 0.0 ?
    N2 C11 C12 C13 . . . . 180.0 ?
    C16 C11 C12 C13 7_565 . . . 60.68(13) ?
    C16 C11 C12 C13 . . . . -60.68(13) ?
    C11 C12 C13 C14 . . . . 60.27(13) ?
    C11 C12 C13 C14 . . . 7_565 -60.27(13) ?
    C14 C13 C14 C15 7_565 . . . 59.3(2) ?
    C12 C13 C14 C15 . . . . -60.6(2) ?
    C13 C14 C15 C17 . . . . -59.4(2) ?
    C13 C14 C15 C16 . . . . 61.0(2) ?
    N2 C11 C16 C15 . . . . -179.91(16) ?
    C16 C11 C16 C15 7_565 . . . -60.0(2) ?
    C12 C11 C16 C15 . . . . 60.6(2) ?
    C14 C15 C16 C11 . . . . -60.7(2) ?
    C17 C15 C16 C11 . . . . 59.8(2) ?
    C14 C15 C17 C15 . . . 7_565 59.7(3) ?
    C16 C15 C17 C15 . . . 7_565 -60.5(3) ?
    N2 C8 N1 C9 . . . . 0.0 ?
    N2 C8 N1 C1 . . . . 180.0 ?
    C10 C9 N1 C8 . . . . 0.0 ?
    C10 C9 N1 C1 . . . . 180.0 ?
    C2 C1 N1 C8 . . . . 0.0 ?
    C6 C1 N1 C8 . . . . 120.14(13) ?
    C6 C1 N1 C8 7_565 . . . -120.14(13) ?
    C2 C1 N1 C9 . . . . 180.0 ?
    C6 C1 N1 C9 . . . . -59.86(13) ?
    C6 C1 N1 C9 7_565 . . . 59.86(13) ?
    N1 C8 N2 C10 . . . . 0.0 ?
    N1 C8 N2 C11 . . . . 180.0 ?
    C9 C10 N2 C8 . . . . 0.0 ?
    C9 C10 N2 C11 . . . . 180.0 ?
    C16 C11 N2 C8 7_565 . . . 119.58(13) ?
    C16 C11 N2 C8 . . . . -119.58(13) ?
    C12 C11 N2 C8 . . . . 0.0 ?
    C16 C11 N2 C10 7_565 . . . -60.42(13) ?
    C16 C11 N2 C10 . . . . 60.42(13) ?
    C12 C11 N2 C10 . . . . 180.0 ?
