# Supplementary material for: 1,3-Bis(1-adamant­yl)imidazolium tetra­chloridoferrate(III)
Source: Acta Crystallogr Sect E Struct Rep Online. 2010 Oct 31;66(Pt 11):m1493. doi: 10.1107/S1600536810043989 (PMC3009177; doi:10.1107/S1600536810043989)
Supplement: Supplementary file 2 [file e-66-m1493-Isup2.hkl]

#
# h,k,l, Fc-squared, Fo-squared, sigma(Fo-squared) and status flag
#
data_I
_shelx_title ' 9m_kznd_mb1_0f in Pnma'
_shelx_refln_list_code          4
_shelx_F_calc_maximum      386.85
_exptl_crystal_F_000      1116.00
_reflns_d_resolution_high  0.7570
 
loop_
 _symmetry_equiv_pos_as_xyz
 'x, y, z'
 '-x+1/2, -y, z+1/2'
 '-x, y+1/2, -z'
 'x+1/2, -y+1/2, -z+1/2'
 '-x, -y, -z'
 'x-1/2, y, -z-1/2'
 'x, -y-1/2, z'
 '-x-1/2, y-1/2, z-1/2'
 
_cell_length_a    15.3517
_cell_length_b     9.7557
_cell_length_c    16.3502
_cell_angle_alpha  90.000
_cell_angle_beta   90.000
_cell_angle_gamma  90.000
 
_shelx_F_squared_multiplier     1.000
 
loop_
 _refln_index_h
 _refln_index_k
 _refln_index_l
 _refln_F_squared_calc
 _refln_F_squared_meas
 _refln_F_squared_sigma
 _refln_observed_status
   2   0   0     8881.95     9669.63    202.42 o
   4   0   0     2028.49     2027.68     52.50 o
   6   0   0      766.57      636.91     26.50 o
   8   0   0      280.69      334.14     25.35 o
  10   0   0     5130.28     4965.73     85.80 o
  12   0   0     2341.09     2131.37    120.15 o
  14   0   0       47.95       53.86     23.45 o
  16   0   0     1173.68     1137.09     59.16 o
  18   0   0      589.63      609.27     51.18 o
  20   0   0      363.42      408.80     49.21 o
   2   1   0      565.16      582.61      8.35 o
   4   1   0     3610.52     3533.32     51.54 o
   6   1   0      340.81      378.66     16.10 o
   8   1   0     1162.06     1461.69     30.94 o
  10   1   0     2898.08     2810.52     50.72 o
  12   1   0     3967.82     3923.74     69.52 o
  14   1   0     2836.10     2886.91     57.87 o
  16   1   0        6.65       -2.98     14.93 o
  18   1   0       62.55       85.47     21.43 o
  20   1   0      100.45       99.59     24.63 o
   0   2   0   149653.39   124129.98   1997.68 o
   2   2   0     1224.51     1227.86     24.14 o
   4   2   0       28.94       18.88      6.12 o
   6   2   0      132.56       39.81     18.75 o
   8   2   0     6305.34     6001.67    146.96 o
  10   2   0     6268.96     6225.86    139.69 o
  12   2   0     1727.35     1679.36     42.61 o
  14   2   0      384.56      409.21     31.78 o
  16   2   0       85.13       87.66     22.88 o
  18   2   0      281.77      236.87     32.05 o
  20   2   0       12.67       -7.10     22.81 o
   2   3   0    92393.60    96704.53   1530.97 o
   4   3   0     4055.80     4025.02     75.26 o
   6   3   0     5257.44     5613.61     83.67 o
   8   3   0     1088.17     1053.12     32.39 o
  10   3   0      114.30       48.22     40.14 o
  12   3   0     3348.87     3208.85     74.81 o
  14   3   0      376.99      414.32     31.32 o
  16   3   0      768.98      790.66     44.21 o
  18   3   0      840.76      882.31     49.68 o
   0   4   0    27976.46    28993.09    418.49 o
   2   4   0     7536.32     7685.85    185.10 o
   4   4   0     1368.32     1498.20     33.59 o
   6   4   0     2547.61     2825.87     61.44 o
   8   4   0     3024.30     3275.19    117.44 o
  10   4   0      972.01     1054.93     41.99 o
  12   4   0     2527.69     2285.98    105.50 o
  14   4   0        3.47        2.01     11.74 o
  16   4   0      132.52      153.42     26.68 o
  18   4   0       10.84        5.08     22.18 o
   2   5   0     7646.06     8392.70    240.37 o
   4   5   0     1543.57     1746.68     35.70 o
   6   5   0        0.63       -4.69      8.08 o
   8   5   0       51.13       51.95     13.90 o
  10   5   0     3818.59     3847.72    128.11 o
  12   5   0     8819.57     8629.77    310.29 o
  14   5   0      728.86      797.60     40.94 o
  16   5   0      140.52      128.65     25.98 o
  18   5   0       51.69       28.76     33.24 o
   0   6   0    69160.63    72266.05   1996.46 o
   2   6   0     5932.73     5763.70    129.62 o
   4   6   0       84.20       91.24     18.17 o
   6   6   0     1151.72     1245.91     28.64 o
   8   6   0        1.57        5.24     11.74 o
  10   6   0     1228.43     1184.81     39.02 o
  12   6   0     2170.30     2073.95     85.95 o
  14   6   0      200.00      263.98     38.33 o
  16   6   0       77.84       98.58     34.87 o
   2   7   0      544.28      556.28     30.38 o
   4   7   0     3029.60     2971.25    150.93 o
   6   7   0      194.73      233.85     28.16 o
   8   7   0      107.76      119.20     25.71 o
  10   7   0      487.35      633.93     46.81 o
  12   7   0      402.14      402.46     42.45 o
  14   7   0      493.13      529.04     48.93 o
  16   7   0        2.63      -28.44     28.44 o
   0   8   0    21649.85    20765.84    747.68 o
   2   8   0        4.43       15.04     14.96 o
   4   8   0      196.36      174.12     24.67 o
   6   8   0     2158.03     2349.77     67.99 o
   8   8   0     2132.53     2126.30    163.85 o
  10   8   0     2976.74     2852.21     86.24 o
  12   8   0       87.48       81.05     29.02 o
  14   8   0      541.80      518.06     72.73 o
   4   9   0     2285.46     2148.02     97.35 o
   6   9   0      177.56      212.96     29.16 o
   8   9   0      273.81      278.87     34.77 o
  10   9   0        5.28       -9.53     22.45 o
  12   9   0      114.83      136.09     33.87 o
  14   9   0      694.48      672.10     60.63 o
   2  10   0     1194.26     1301.34     87.95 o
   4  10   0      286.58      337.44     55.74 o
   6  10   0       22.87       21.51     34.91 o
   8  10   0      106.60      119.89     28.88 o
  10  10   0      107.52       54.99     41.81 o
  12  10   0      161.06      150.91     37.37 o
   2  11   0      585.20      525.63     48.68 o
   4  11   0      336.12      274.39     57.77 o
   6  11   0       22.50       31.53     36.94 o
   8  11   0       36.72       32.20     41.27 o
  10  11   0      742.89      749.44     87.95 o
   0  12   0     1288.28     1069.97     92.68 o
   2  12   0      637.21      624.83     74.82 o
   4  12   0       87.27       82.81     45.19 o
   6  12   0      169.52      132.73     53.44 o
   1   0   1      230.04      216.53      3.61 o
   2   0   1      713.69      747.44     12.93 o
   3   0   1     2852.54     2986.86     42.73 o
   4   0   1     3210.23     3228.27     44.76 o
   5   0   1      463.51      518.61     16.33 o
   6   0   1      239.00      272.55     14.59 o
   7   0   1     1433.63     1438.56     28.48 o
   8   0   1       26.65       28.81      9.86 o
   9   0   1     4174.28     4211.94     52.86 o
  10   0   1     2208.36     2060.06     40.64 o
  11   0   1     5463.54     5254.86     99.42 o
  12   0   1     1650.44     1621.99     41.32 o
  13   0   1     5406.48     5422.11     73.99 o
  14   0   1      364.47      328.89     24.30 o
  15   0   1      653.56      568.20     31.05 o
  16   0   1       86.29       76.59     18.78 o
  17   0   1      207.32      196.49     24.25 o
  18   0   1       96.89      122.85     22.70 o
  19   0   1      522.65      525.58     36.54 o
  20   0   1       34.00       57.22     22.79 o
   0   1   1     2432.81     2024.58    585.10 o
   1   1   1      499.82      563.67     24.49 o
   2   1   1    31599.58    33263.05    347.32 o
   3   1   1    16196.80    16056.18    365.47 o
   4   1   1      705.43      784.41     12.78 o
   5   1   1     1822.98     1959.14     19.86 o
   6   1   1      690.39      679.61     13.77 o
   7   1   1       42.56       54.49      6.72 o
   8   1   1     4498.57     4573.42     50.05 o
   9   1   1      529.03      483.62     16.80 o
  10   1   1      673.90      657.18     18.83 o
  11   1   1      350.47      335.99     15.67 o
  12   1   1       39.03       31.76     10.26 o
  13   1   1      274.85      268.91     16.12 o
  14   1   1       39.04       44.94     11.23 o
  15   1   1       62.46       49.54     12.04 o
  16   1   1       76.76       75.30     13.34 o
  17   1   1      205.68      226.88     17.85 o
  18   1   1      681.98      697.37     27.03 o
  19   1   1       56.54       65.96     15.45 o
  20   1   1      263.73      289.96     22.49 o
   1   2   1       36.86       47.39      3.48 o
   2   2   1     4308.89     4729.81     32.79 o
   3   2   1    21461.78    22554.83    249.70 o
   4   2   1    12281.42    13063.68    149.61 o
   5   2   1     6450.55     5650.50    587.26 o
   6   2   1       30.42       34.29      6.25 o
   7   2   1      930.79      928.42     93.34 o
   8   2   1       89.56       96.24      9.20 o
   9   2   1       54.61       74.47      8.98 o
  10   2   1      232.74      230.57     13.02 o
  11   2   1       30.00       32.63      9.68 o
  12   2   1      272.36      260.90     15.48 o
  13   2   1      590.56      604.65     21.53 o
  14   2   1      333.09      360.57     18.06 o
  15   2   1     1135.80     1174.48     31.38 o
  16   2   1       12.61        7.99     12.28 o
  17   2   1      777.47      816.72     32.15 o
  18   2   1      145.96      165.39     20.61 o
  19   2   1      688.51      685.27     33.57 o
  20   2   1      474.85      554.05     32.12 o
   0   3   1      229.28      211.20      7.63 o
   1   3   1       35.73       31.47      3.85 o
   2   3   1       99.30      119.17      6.11 o
   3   3   1     6694.64     6895.79     55.19 o
   4   3   1      624.62      788.15     13.59 o
   5   3   1     1516.16     1403.86     20.12 o
   6   3   1     8005.73     8403.61    122.28 o
   7   3   1     6864.59     6736.50     86.47 o
   8   3   1     4382.67     4162.64     67.31 o
   9   3   1     3906.96     3692.45     85.68 o
  10   3   1     1537.62     1398.27     50.81 o
  11   3   1      616.13      520.49     63.64 o
  12   3   1      630.10      620.82     24.85 o
  13   3   1      563.69      540.82     24.17 o
  14   3   1       17.10       31.97     13.02 o
  15   3   1      787.31      775.78     29.46 o
  16   3   1      253.26      237.73     20.63 o
  17   3   1      130.68      112.20     18.32 o
  18   3   1       59.21       57.42     17.27 o
  19   3   1      126.47      105.20     20.58 o
   1   4   1      409.75      487.41     10.09 o
   2   4   1      152.79      137.49      7.13 o
   3   4   1     5071.59     5221.03     64.33 o
   4   4   1     8897.46     9799.21    116.43 o
   5   4   1      863.49      864.18     14.66 o
   6   4   1      285.70      306.80     12.91 o
   7   4   1      135.27      179.88     13.39 o
   8   4   1       42.10       43.23      9.49 o
   9   4   1       58.45       61.63     10.94 o
  10   4   1      921.27      912.09     41.74 o
  11   4   1       75.91       69.64     13.14 o
  12   4   1      881.38      889.72     28.57 o
  13   4   1      505.95      401.37     54.93 o
  14   4   1     1332.96     1245.60     37.89 o
  15   4   1     1593.04     1549.39     59.65 o
  16   4   1       45.69       20.11     12.30 o
  17   4   1      448.99      502.31     27.30 o
  18   4   1      171.05      201.37     22.15 o
  19   4   1      147.75      170.03     22.53 o
   0   5   1     7092.39     7176.25     69.48 o
   1   5   1     8406.28     8432.75    106.54 o
   2   5   1     3793.48     3872.04     66.61 o
   3   5   1     7282.17     7620.83    126.40 o
   4   5   1      472.50      545.74     15.72 o
   5   5   1      140.89      136.94      7.26 o
   6   5   1      660.53      790.67     17.95 o
   7   5   1       91.57       94.48      9.87 o
   8   5   1       45.18       63.05     10.03 o
   9   5   1       31.89       21.66     10.03 o
  10   5   1      161.23      143.91     14.12 o
  11   5   1      194.39      203.44     16.32 o
  12   5   1      121.36       98.81     16.74 o
  13   5   1       44.01       48.98     13.70 o
  14   5   1      277.51      263.72     20.04 o
  15   5   1       28.19       21.05     13.85 o
  16   5   1       17.57       -6.40     13.40 o
  17   5   1        0.07       -0.35     14.46 o
  18   5   1      123.82      109.35     22.62 o
   1   6   1      366.04      368.92     24.86 o
   2   6   1        0.12        6.28      5.20 o
   3   6   1      176.12      220.27     10.20 o
   4   6   1        3.65        2.86      5.55 o
   5   6   1       24.16       28.24      8.13 o
   6   6   1      150.21      172.20     12.73 o
   7   6   1      337.15      365.73     14.94 o
   8   6   1      337.33      391.72     25.74 o
   9   6   1     1451.37     1508.40     28.99 o
  10   6   1     1265.74     1294.70     38.64 o
  11   6   1     1539.82     1596.26     56.54 o
  12   6   1      756.00      835.61     27.63 o
  13   6   1     1455.12     1451.66     51.55 o
  14   6   1      340.53      314.86     24.32 o
  15   6   1      379.12      356.72     30.71 o
  16   6   1        0.37      -16.67     18.49 o
  17   6   1       53.47       39.15     23.18 o
   0   7   1      322.40      300.68     12.65 o
   1   7   1      274.92      222.69     12.89 o
   2   7   1     2796.10     2762.34     50.30 o
   3   7   1     1711.79     1749.34     34.75 o
   4   7   1        1.02       -9.25     10.32 o
   5   7   1        3.19       -4.57      7.17 o
   6   7   1      292.69      278.86     15.56 o
   7   7   1      180.12      197.39     15.67 o
   8   7   1     1714.55     1773.11     37.29 o
   9   7   1      526.12      454.53     28.12 o
  10   7   1      428.78      411.81     27.23 o
  11   7   1      220.63      232.82     24.24 o
  12   7   1        6.32        6.74     17.54 o
  13   7   1       84.80       92.00     21.46 o
  14   7   1       49.07       37.27     20.92 o
  15   7   1        0.78        8.29     19.60 o
  16   7   1      138.41      100.78     25.80 o
  17   7   1      232.48      210.29     31.15 o
   1   8   1      262.90      274.90     15.41 o
   2   8   1     1336.68     1279.69     50.89 o
   3   8   1     3851.96     3778.66    123.09 o
   4   8   1      470.86      441.16     23.97 o
   5   8   1     1651.17     1622.96     46.69 o
   6   8   1      260.00      251.64     20.86 o
   7   8   1      633.36      673.99     30.69 o
   8   8   1        7.34        2.37     14.15 o
   9   8   1       48.51       43.86     17.51 o
  10   8   1        0.99       20.55     16.73 o
  11   8   1       18.82        8.23     16.87 o
  12   8   1        4.81        4.51     17.01 o
  13   8   1      319.19      313.57     29.51 o
  14   8   1        0.70      -10.58     19.07 o
  15   8   1      290.85      330.93     37.83 o
   0   9   1        4.01       -2.25     18.54 o
   1   9   1        3.11        7.35     15.59 o
   2   9   1      828.97      771.41     47.32 o
   3   9   1      846.76      848.39     35.71 o
   4   9   1       52.11       64.22     14.51 o
   5   9   1      192.03      217.82     19.63 o
   6   9   1      761.36      739.63     47.07 o
   7   9   1      650.26      659.93     37.57 o
   8   9   1      872.99      914.44     37.48 o
   9   9   1      313.30      294.15     25.62 o
  10   9   1       98.66      100.51     21.07 o
  11   9   1        2.16       -2.14     17.09 o
  12   9   1       36.49       48.14     20.78 o
  13   9   1       32.91       23.04     21.25 o
  14   9   1       45.13       41.07     23.25 o
   1  10   1       19.41       16.41     16.02 o
   2  10   1        2.83       16.51     22.00 o
   3  10   1      154.14      134.36     29.75 o
   4  10   1       83.85       65.98     27.15 o
   5  10   1       21.04        6.19     22.17 o
   6  10   1       41.71       40.51     25.32 o
   7  10   1       35.27       35.20     20.14 o
   8  10   1       11.81       26.84     19.98 o
   9  10   1       85.30       78.88     20.31 o
  10  10   1      212.26      201.07     25.76 o
  11  10   1      231.78      217.08     27.34 o
  12  10   1      238.04      263.02     30.72 o
   0  11   1      791.34      763.78     56.15 o
   1  11   1     1164.98     1109.83     51.40 o
   2  11   1      342.96      299.11     32.62 o
   3  11   1      759.40      672.90     51.85 o
   4  11   1        0.81       23.44     26.26 o
   5  11   1        0.96       27.31     25.88 o
   6  11   1       37.69       42.48     28.17 o
   7  11   1        1.16        6.32     25.02 o
   8  11   1       19.54       27.64     30.23 o
   9  11   1        1.42       25.52     30.41 o
  10  11   1       22.26       22.70     32.81 o
   1  12   1       61.67       58.93     20.83 o
   2  12   1       13.73        8.40     18.57 o
   3  12   1       10.16        7.03     18.20 o
   4  12   1      128.92      150.05     36.07 o
   5  12   1       16.33       38.71     29.94 o
   6  12   1        0.59       15.15     28.47 o
   7  12   1       94.64       99.34     35.05 o
   0   0   2     9879.34    10188.59    257.27 o
   1   0   2     4116.65     4413.47     86.90 o
   2   0   2    14871.40    15123.41    300.00 o
   3   0   2    19419.74    19519.61    360.40 o
   4   0   2     3582.68     3764.40     34.60 o
   5   0   2      648.58      668.98     17.83 o
   6   0   2       63.87       49.98      8.43 o
   7   0   2     3378.07     3808.09     44.17 o
   8   0   2     3944.20     4268.57     50.14 o
   9   0   2       23.46       24.66     10.41 o
  10   0   2      212.27      231.37     17.76 o
  11   0   2      230.09      227.21     19.48 o
  12   0   2     4104.94     4120.81     62.43 o
  13   0   2      209.69      197.57     21.14 o
  14   0   2      629.38      581.48     30.81 o
  15   0   2      406.05      362.24     26.63 o
  16   0   2      334.56      339.60     27.71 o
  17   0   2       85.05       50.40     18.92 o
  18   0   2        0.54        8.92     16.82 o
  19   0   2       94.10       56.81     21.71 o
  20   0   2      288.35      317.89     32.06 o
   1   1   2    13186.06    14112.98    119.91 o
   2   1   2     5322.56     5598.41     50.96 o
   3   1   2      532.92      514.83     16.92 o
   4   1   2     1173.48     1208.78     21.87 o
   5   1   2      583.73      615.44     13.27 o
   6   1   2       70.73       56.67      6.10 o
   7   1   2      868.94      783.28     15.94 o
   8   1   2      844.84      965.87     18.67 o
   9   1   2     5134.34     5035.03     48.98 o
  10   1   2       35.08       36.95      8.70 o
  11   1   2    10943.17    10913.78     81.48 o
  12   1   2       12.39        3.79      9.29 o
  13   1   2     3069.69     3036.28     40.30 o
  14   1   2      479.07      504.70     20.67 o
  15   1   2       14.11        4.86     10.50 o
  16   1   2     1323.47     1283.75     31.43 o
  17   1   2      803.60      762.71     26.93 o
  18   1   2       19.29       51.10     13.82 o
  19   1   2      273.62      299.92     21.14 o
  20   1   2      232.78      241.48     23.07 o
   0   2   2     8948.25     9387.46    166.96 o
   1   2   2      684.94      601.57     11.66 o
   2   2   2     1995.55     2119.83     26.35 o
   3   2   2      977.11      808.10     34.01 o
   4   2   2      790.84      650.21     57.05 o
   5   2   2     6037.81     5516.90    131.37 o
   6   2   2       72.44       75.74      7.86 o
   7   2   2     6018.66     5404.74     90.36 o
   8   2   2      370.51      362.25     18.52 o
   9   2   2     6118.21     5929.40     56.37 o
  10   2   2      469.81      507.22     19.27 o
  11   2   2      619.13      594.03     21.31 o
  12   2   2     1320.29     1226.48     28.66 o
  13   2   2     1474.50     1444.19     31.92 o
  14   2   2      594.79      564.52     22.94 o
  15   2   2      279.01      251.28     18.11 o
  16   2   2      468.90      499.57     24.11 o
  17   2   2       10.60      -12.25     12.25 o
  18   2   2       27.40       50.96     17.00 o
  19   2   2        1.07        4.98     15.91 o
   1   3   2      452.64      483.17     12.37 o
   2   3   2     1665.60     1671.67     21.85 o
   3   3   2     9122.87     9192.41    105.59 o
   4   3   2     6319.09     6532.80     64.14 o
   5   3   2     8970.95     9442.29    133.22 o
   6   3   2     1489.32     1587.49     31.76 o
   7   3   2      285.88      262.34     13.96 o
   8   3   2      296.36      259.16     45.42 o
   9   3   2       34.19       35.57      9.99 o
  10   3   2      691.98      664.24     23.04 o
  11   3   2      125.50      117.07     19.31 o
  12   3   2        5.59        5.08     11.02 o
  13   3   2      174.44      189.19     16.74 o
  14   3   2     1234.91     1308.04     45.93 o
  15   3   2      213.16      235.26     19.65 o
  16   3   2      639.70      580.06     27.64 o
  17   3   2      876.10      922.55     34.06 o
  18   3   2       57.07       55.32     17.20 o
  19   3   2      454.99      470.66     29.38 o
   0   4   2     9483.43    10508.59     71.63 o
   1   4   2    11565.81    12548.20    132.43 o
   2   4   2      891.99      971.03     16.47 o
   3   4   2      576.30      502.02     24.09 o
   4   4   2       38.78       23.71      5.11 o
   5   4   2     4902.27     5000.52     79.38 o
   6   4   2      277.31      309.88     13.14 o
   7   4   2     3123.17     3000.75     51.19 o
   8   4   2      181.87      208.84     13.28 o
   9   4   2     2408.73     2428.09     51.11 o
  10   4   2      311.42      332.58     18.07 o
  11   4   2      268.48      254.50     17.76 o
  12   4   2      341.89      266.95     54.81 o
  13   4   2     2265.33     2184.10     96.42 o
  14   4   2     1023.87     1019.20     39.78 o
  15   4   2       17.60       10.06     13.33 o
  16   4   2      182.34      151.10     19.66 o
  17   4   2       95.06       59.13     19.14 o
  18   4   2       58.37       49.90     17.55 o
  19   4   2       44.63       47.53     18.54 o
   1   5   2      236.57      269.88     11.85 o
   2   5   2      152.91      134.53     10.51 o
   3   5   2      973.25     1103.82     20.83 o
   4   5   2      750.65      819.07     20.92 o
   5   5   2       88.73       92.46      9.94 o
   6   5   2      272.39      295.12     11.25 o
   7   5   2        1.66       -2.37      7.12 o
   8   5   2       71.42       81.54     10.76 o
   9   5   2     2260.37     2207.23     47.56 o
  10   5   2       24.98        7.06     10.40 o
  11   5   2     4228.44     4199.71    112.95 o
  12   5   2       53.78       55.85     13.05 o
  13   5   2     1875.57     1769.70     40.15 o
  14   5   2      949.15      957.55     31.52 o
  15   5   2      203.33      188.72     19.30 o
  16   5   2      274.11      300.04     22.59 o
  17   5   2       54.16       44.96     18.38 o
  18   5   2        1.93       -4.82     13.29 o
   0   6   2     4545.50     4565.99    148.18 o
   1   6   2     7065.59     7336.00    112.59 o
   2   6   2     1788.34     1865.26     42.00 o
   3   6   2     2320.62     2275.07     48.91 o
   4   6   2      112.44      135.66     11.01 o
   5   6   2       54.57       58.60      9.83 o
   6   6   2       42.84       36.93      9.96 o
   7   6   2       72.71       74.56      9.03 o
   8   6   2      368.91      398.33     16.92 o
   9   6   2      148.13      169.74     13.54 o
  10   6   2      177.44      197.14     15.00 o
  11   6   2      323.31      334.39     18.99 o
  12   6   2      855.60      887.75     32.20 o
  13   6   2        1.53       -6.35     13.79 o
  14   6   2      469.52      469.02     28.21 o
  15   6   2      174.13      145.67     24.39 o
  16   6   2       90.21       83.79     24.32 o
  17   6   2       56.80       49.83     23.56 o
   1   7   2     1482.23     1492.08     24.39 o
   2   7   2      730.63      717.45     19.42 o
   3   7   2      635.63      649.56     19.73 o
   4   7   2      170.79      171.16     12.38 o
   5   7   2      369.43      398.84     18.00 o
   6   7   2      135.93      139.78     13.28 o
   7   7   2      967.71     1022.98     34.88 o
   8   7   2       51.27       58.61     12.36 o
   9   7   2     1217.22     1319.97     48.75 o
  10   7   2        0.36       -8.04     14.23 o
  11   7   2     2176.93     2207.23     64.41 o
  12   7   2       12.02        1.96     16.28 o
  13   7   2      523.38      570.18     35.56 o
  14   7   2       96.95      119.29     23.26 o
  15   7   2       17.03       -1.02     18.75 o
  16   7   2      444.82      532.44     38.41 o
   0   8   2      383.44      387.48     27.60 o
   1   8   2      353.40      317.31     15.65 o
   2   8   2      531.91      572.02     19.41 o
   3   8   2      614.00      588.12     25.40 o
   4   8   2      279.16      298.94     20.07 o
   5   8   2      984.98     1029.17     33.39 o
   6   8   2       77.97       60.56     15.21 o
   7   8   2     1488.94     1547.08     42.41 o
   8   8   2       17.79        8.88     14.67 o
   9   8   2     1549.79     1544.37     45.44 o
  10   8   2      156.27      172.59     22.23 o
  11   8   2      119.68       89.04     20.69 o
  12   8   2      575.16      569.89     35.41 o
  13   8   2      126.86       99.13     23.01 o
  14   8   2       11.38      -15.15     18.78 o
  15   8   2      176.70      125.33     26.91 o
   1   9   2      982.89      887.21     40.85 o
   2   9   2      512.81      463.05     28.33 o
   3   9   2     1110.63      996.89     38.66 o
   4   9   2      335.35      289.91     25.45 o
   5   9   2      487.42      453.02     26.03 o
   6   9   2       47.27       63.04     16.70 o
   7   9   2      163.23      181.37     21.23 o
   8   9   2      141.16      149.48     20.66 o
   9   9   2       88.71      107.05     19.99 o
  10   9   2        0.78      -10.56     15.68 o
  11   9   2      461.77      407.55     31.62 o
  12   9   2        1.65       21.68     19.27 o
  13   9   2      397.34      383.48     33.74 o
  14   9   2       67.77       77.19     25.24 o
   0  10   2      769.14      714.87     50.23 o
   1  10   2     1303.97     1239.24     50.32 o
   2  10   2      252.69      207.02     27.13 o
   3  10   2      535.93      512.88     44.92 o
   4  10   2       46.28       47.61     25.00 o
   5  10   2      376.30      347.48     39.36 o
   6  10   2       17.61        5.71     23.09 o
   7  10   2       46.53       45.84     20.25 o
   8  10   2       52.85       31.04     20.96 o
   9  10   2       39.78       54.14     23.49 o
  10  10   2       38.39       32.91     22.36 o
  11  10   2        0.58      -12.10     18.79 o
  12  10   2      123.95      118.79     25.63 o
   1  11   2       78.01       77.84     20.51 o
   2  11   2        0.10       31.25     20.79 o
   3  11   2      240.45      256.63     31.88 o
   4  11   2       48.02       69.40     29.23 o
   5  11   2       18.61       52.27     27.55 o
   6  11   2       10.10        9.08     24.59 o
   7  11   2        2.62       29.97     27.68 o
   8  11   2        1.97       13.99     29.22 o
   9  11   2      467.72      496.61     53.47 o
  10  11   2        6.59        3.19     30.42 o
   0  12   2      611.33      505.66     50.37 o
   1  12   2     1015.33      921.37     51.52 o
   2  12   2       98.87       97.30     23.11 o
   3  12   2       78.36       75.02     25.45 o
   4  12   2        0.22       -1.81     19.93 o
   5  12   2       99.86      125.36     35.78 o
   6  12   2        1.12        4.26     28.69 o
   7  12   2       38.97       40.66     32.36 o
   1   0   3      130.93      149.81      6.64 o
   2   0   3    35004.59    35048.53    675.12 o
   3   0   3      884.64      972.02     14.71 o
   4   0   3     6204.14     6337.36     92.24 o
   5   0   3     1730.15     1779.03     31.40 o
   6   0   3       69.35       43.63      8.13 o
   7   0   3     3419.72     3785.20     77.10 o
   8   0   3     5310.08     4771.28     60.17 o
   9   0   3     3591.46     3304.82     47.79 o
  10   0   3     3830.69     3584.56     52.88 o
  11   0   3     7168.21     7011.33     76.34 o
  12   0   3      373.31      363.11     23.90 o
  13   0   3       72.80       55.70     16.02 o
  14   0   3     1567.55     1469.90     43.09 o
  15   0   3      220.64      221.01     22.72 o
  16   0   3      199.62      163.59     21.98 o
  17   0   3      309.20      299.06     27.18 o
  18   0   3       21.75       16.01     17.95 o
  19   0   3      118.12      149.06     25.46 o
  20   0   3        3.75       19.81     20.70 o
   0   1   3    44271.57    45380.87    651.72 o
   1   1   3     6099.18     6526.32     60.67 o
   2   1   3     9999.87    10386.56     88.65 o
   3   1   3      179.35      183.77     15.46 o
   4   1   3    12384.63    12314.18    182.39 o
   5   1   3      139.68      141.96      7.33 o
   6   1   3     8996.79     9266.45    117.42 o
   7   1   3       51.33       92.54      7.79 o
   8   1   3      375.30      406.21     14.16 o
   9   1   3      140.51      128.56     10.04 o
  10   1   3        2.51        5.76      8.06 o
  11   1   3       38.99       51.11     10.22 o
  12   1   3     1165.99     1126.42     25.67 o
  13   1   3       13.16       -5.46      9.48 o
  14   1   3      476.73      506.95     20.68 o
  15   1   3       27.90       36.54     11.39 o
  16   1   3        1.45        2.21     10.90 o
  17   1   3      257.52      279.43     18.93 o
  18   1   3      164.38      180.74     17.73 o
  19   1   3       49.55       44.48     16.11 o
  20   1   3      363.19      417.32     26.72 o
   1   2   3     1040.32     1108.48     14.06 o
   2   2   3     1235.10     1375.86     16.40 o
   3   2   3       99.11       96.30      5.75 o
   4   2   3     1856.54     1810.04     38.35 o
   5   2   3        8.98       12.23      5.61 o
   6   2   3     5896.12     5680.22     96.70 o
   7   2   3      363.50      335.74     15.66 o
   8   2   3     4388.08     4271.05     94.42 o
   9   2   3      893.55      856.66     21.24 o
  10   2   3      190.10      202.62     13.76 o
  11   2   3     1675.89     1688.68     31.12 o
  12   2   3       78.36       73.08     12.60 o
  13   2   3       89.51       76.37     12.66 o
  14   2   3      726.91      690.42     24.88 o
  15   2   3      192.82      189.19     16.91 o
  16   2   3      879.33      931.54     30.19 o
  17   2   3       59.39       58.95     14.97 o
  18   2   3      652.72      708.85     32.40 o
  19   2   3      117.25      127.39     20.58 o
   0   3   3     9774.83    10667.26    182.29 o
   1   3   3     1736.65     1831.38     25.06 o
   2   3   3      226.62      219.42      7.03 o
   3   3   3       72.87       70.31      5.02 o
   4   3   3    13738.20    13930.59    180.11 o
   5   3   3      178.67      144.38      8.70 o
   6   3   3    11947.58    11548.28    218.32 o
   7   3   3     1150.40     1047.47     38.01 o
   8   3   3     4569.84     4483.62     50.51 o
   9   3   3     2807.09     2761.96     55.01 o
  10   3   3      128.21      152.17     14.06 o
  11   3   3       14.09        7.93      9.93 o
  12   3   3      303.72      206.82     38.47 o
  13   3   3      202.20      212.35     17.39 o
  14   3   3        4.60       -3.88     11.61 o
  15   3   3      501.21      440.81     24.36 o
  16   3   3      496.20      459.91     25.51 o
  17   3   3      136.61      193.92     20.59 o
  18   3   3       16.97       -3.56     15.22 o
  19   3   3      103.14      106.40     20.54 o
   1   4   3      376.81      404.12     12.23 o
   2   4   3     1475.13     1723.92     28.42 o
   3   4   3      161.20      163.61     10.01 o
   4   4   3       19.21       20.37      4.33 o
   5   4   3      644.05      704.81     18.48 o
   6   4   3     2217.79     2281.78     34.27 o
   7   4   3       92.94       85.29      9.88 o
   8   4   3     3861.77     3948.77     52.36 o
   9   4   3      512.96      446.71     19.43 o
  10   4   3     1243.21     1186.43     32.06 o
  11   4   3      874.10      834.45     29.65 o
  12   4   3      431.56      388.93     20.70 o
  13   4   3       27.59       17.87     12.38 o
  14   4   3      934.04      922.69     30.49 o
  15   4   3       65.69       56.79     15.46 o
  16   4   3      947.78      977.99     33.86 o
  17   4   3        6.48       -3.41     12.36 o
  18   4   3      731.98      701.24    100.23 o
  19   4   3        4.91        9.45     16.54 o
   0   5   3     4333.17     4135.38     54.49 o
   1   5   3     4408.03     4853.10     63.63 o
   2   5   3     7980.29     8089.22    109.70 o
   3   5   3      248.18      289.06     14.17 o
   4   5   3     5945.36     6018.18    105.75 o
   5   5   3        1.67       -0.93      7.40 o
   6   5   3      561.26      562.25     15.38 o
   7   5   3        8.79       11.56      7.85 o
   8   5   3      107.64      100.18     11.55 o
   9   5   3      291.68      282.74     16.28 o
  10   5   3      220.89      223.97     16.03 o
  11   5   3        3.91       13.79     10.84 o
  12   5   3     1141.05     1110.07     30.30 o
  13   5   3        0.05        0.08     11.79 o
  14   5   3      988.14     1024.73     32.35 o
  15   5   3       33.34       11.31     13.33 o
  16   5   3        7.74       -3.41     10.17 o
  17   5   3      206.44      127.25     32.44 o
  18   5   3        1.97       -6.38     17.56 o
   1   6   3        2.12       -4.27      5.31 o
   2   6   3     2203.38     2126.35     31.14 o
   3   6   3      160.65      174.10     12.03 o
   4   6   3     1116.44     1119.22     26.38 o
   5   6   3      425.07      421.36     18.88 o
   6   6   3      265.18      295.06     17.13 o
   7   6   3      191.91      218.27     12.41 o
   8   6   3     2579.33     2696.01     69.51 o
   9   6   3      802.16      876.20     24.03 o
  10   6   3     2574.23     2665.84     73.88 o
  11   6   3     1621.74     1646.22     42.86 o
  12   6   3      589.77      657.28     29.59 o
  13   6   3       20.87        4.43     13.98 o
  14   6   3      494.79      527.76     29.33 o
  15   6   3       99.18      119.39     20.10 o
  16   6   3      122.56      108.15     24.71 o
  17   6   3       78.00       47.98     23.79 o
   0   7   3     3376.56     3225.29     96.13 o
   1   7   3      237.08      233.05     13.89 o
   2   7   3     1387.67     1317.95     25.30 o
   3   7   3       92.89      102.16     11.20 o
   4   7   3     2351.78     2247.38     58.50 o
   5   7   3      135.52      127.87     12.94 o
   6   7   3     3248.25     3286.16     77.86 o
   7   7   3      134.46      153.97     15.04 o
   8   7   3      684.46      661.69     30.98 o
   9   7   3      170.17      185.49     19.82 o
  10   7   3      140.83      138.64     16.57 o
  11   7   3       24.30       41.08     17.86 o
  12   7   3      449.20      505.61     32.61 o
  13   7   3       12.47        1.05     17.45 o
  14   7   3       42.80       38.94     20.55 o
  15   7   3       14.13        4.68     19.76 o
  16   7   3       49.57       54.60     23.98 o
   1   8   3       64.72       75.71     11.97 o
   2   8   3        0.95        4.22      8.47 o
   3   8   3      302.25      305.55     17.01 o
   4   8   3     1535.94     1610.33     43.51 o
   5   8   3      120.63      130.19     17.31 o
   6   8   3     1353.13     1398.09     39.52 o
   7   8   3       55.99       44.36     15.79 o
   8   8   3      353.86      350.48     25.67 o
   9   8   3      153.31      170.09     21.94 o
  10   8   3       27.75       19.79     17.06 o
  11   8   3      403.78      425.02     30.61 o
  12   8   3      263.02      250.99     27.58 o
  13   8   3       15.59       11.36     19.48 o
  14   8   3      197.63      211.40     28.81 o
  15   8   3       19.35        6.38     21.56 o
   0   9   3      333.57      327.70     50.06 o
   1   9   3       82.00       82.87     14.89 o
   2   9   3      340.42      364.44     23.15 o
   3   9   3        5.71        4.34     13.90 o
   4   9   3     1883.73     1821.67     69.10 o
   5   9   3      120.53      138.71     18.02 o
   6   9   3     2909.09     2939.77     97.33 o
   7   9   3      142.05      180.92     21.27 o
   8   9   3      937.10      910.09     37.30 o
   9   9   3       85.41       81.52     19.34 o
  10   9   3       46.53       58.50     18.88 o
  11   9   3        2.99        9.05     17.78 o
  12   9   3        0.74        5.59     18.67 o
  13   9   3       10.54       13.53     20.75 o
  14   9   3       10.35       20.32     22.44 o
   1  10   3        1.14        0.44     16.72 o
   2  10   3       11.47       13.39     17.52 o
   3  10   3       31.32       29.80     22.82 o
   4  10   3       18.95       11.26     23.15 o
   5  10   3       68.35       75.48     27.04 o
   6  10   3       71.16       70.07     21.60 o
   7  10   3       23.94       14.81     19.54 o
   8  10   3      421.98      443.30     35.98 o
   9  10   3       68.93       69.79     24.16 o
  10  10   3      214.30      210.72     30.99 o
  11  10   3      258.44      220.55     33.21 o
  12  10   3      191.03      196.11     28.66 o
   0  11   3      545.55      557.01     48.86 o
   1  11   3      374.13      347.11     29.64 o
   2  11   3     1036.62      985.34     48.56 o
   3  11   3       66.41       69.35     23.97 o
   4  11   3      555.21      538.91     49.21 o
   5  11   3        1.37        3.72     23.10 o
   6  11   3       10.09       28.37     26.35 o
   7  11   3        1.63       20.57     28.13 o
   8  11   3       12.36       22.08     30.95 o
   9  11   3       31.94       50.06     33.16 o
  10  11   3        5.36       23.98     33.50 o
   1  12   3        1.52       30.57     18.78 o
   2  12   3        0.16       -9.99     16.61 o
   3  12   3        4.95       23.65     23.03 o
   4  12   3       17.98       23.62     23.41 o
   5  12   3       16.58       28.20     23.32 o
   6  12   3      141.44      184.00     39.70 o
   0   0   4     6070.82     5918.82     81.45 o
   1   0   4     1819.17     1680.75     20.79 o
   2   0   4    13747.79    14122.26    238.18 o
   3   0   4     7644.96     7670.62    130.73 o
   4   0   4    11474.29    11519.13    122.39 o
   5   0   4      862.50     1112.67     21.86 o
   6   0   4     3423.73     3496.94     40.13 o
   7   0   4       20.92       13.24      8.49 o
   8   0   4      451.13      537.54     21.77 o
   9   0   4        0.48       -3.95     10.20 o
  10   0   4      206.12      241.67     23.02 o
  11   0   4      897.41      954.27     32.50 o
  12   0   4      235.92      199.85     20.16 o
  13   0   4      379.24      391.89     25.22 o
  14   0   4        0.37       -4.21     13.16 o
  15   0   4     1169.77     1327.69     43.46 o
  16   0   4      556.95      553.63     32.97 o
  17   0   4       50.18       33.93     18.13 o
  18   0   4        5.33       -8.98     16.82 o
  19   0   4      151.48      173.42     26.44 o
   1   1   4     3014.76     3102.94     37.54 o
   2   1   4     5230.37     5343.52     54.26 o
   3   1   4    17422.25    18153.71    202.65 o
   4   1   4     1481.31     1653.28     17.85 o
   5   1   4      909.87      878.29     17.43 o
   6   1   4      253.18      201.61      9.88 o
   7   1   4    10275.50    10181.21    110.58 o
   8   1   4     7045.12     7078.45     75.12 o
   9   1   4     1909.85     1929.74     27.02 o
  10   1   4     1235.21     1179.54     23.46 o
  11   1   4     1638.72     1665.73     28.64 o
  12   1   4      137.84      149.05     13.19 o
  13   1   4     1434.02     1470.86     29.54 o
  14   1   4      289.11      260.75     16.33 o
  15   1   4       58.51       67.52     12.54 o
  16   1   4      242.27      226.00     17.20 o
  17   1   4      272.47      278.19     18.89 o
  18   1   4       44.32       48.65     15.50 o
  19   1   4       53.92       48.79     16.25 o
   0   2   4    16139.97    17660.17    323.56 o
   1   2   4      348.45      368.48      9.99 o
   2   2   4       15.45       26.80      4.48 o
   3   2   4     2791.51     2705.94     43.76 o
   4   2   4     8018.93     7740.15    117.72 o
   5   2   4     7128.03     6806.10    116.36 o
   6   2   4    14578.60    14466.04    231.54 o
   7   2   4     1464.82     1179.07     75.65 o
   8   2   4     6606.65     6478.41     63.88 o
   9   2   4      157.71      139.79     11.67 o
  10   2   4        6.56        2.40      9.06 o
  11   2   4       57.69       53.21     11.44 o
  12   2   4      322.27      311.63     17.70 o
  13   2   4       57.86       52.46     12.07 o
  14   2   4      324.93      274.56     17.96 o
  15   2   4       74.23       77.47     14.06 o
  16   2   4       13.83        6.97     12.43 o
  17   2   4       73.39       79.68     15.80 o
  18   2   4       17.69       -0.69     15.24 o
  19   2   4      161.44      157.93     22.10 o
   1   3   4     2420.43     2615.70     23.12 o
   2   3   4     2580.19     2745.57     77.15 o
   3   3   4        1.71        3.31      3.73 o
   4   3   4     3437.24     3452.93     97.16 o
   5   3   4     2049.47     1980.83     28.36 o
   6   3   4     4342.07     4277.07     50.41 o
   7   3   4     1049.99     1067.73     22.71 o
   8   3   4     3759.86     3766.74     79.52 o
   9   3   4     1563.98     1582.40     29.95 o
  10   3   4      102.52      105.17     13.13 o
  11   3   4       24.40       10.01     11.08 o
  12   3   4       41.09       25.45      9.77 o
  13   3   4        2.37       -9.27     10.30 o
  14   3   4       43.74       31.81     13.08 o
  15   3   4      352.07      377.69     22.95 o
  16   3   4      455.17      484.45     26.19 o
  17   3   4      456.83      523.38     28.28 o
  18   3   4      892.83      948.53     36.46 o
  19   3   4      106.99      128.88     21.62 o
   0   4   4     7780.46     8840.91    287.41 o
   1   4   4       31.34       24.34      4.49 o
   2   4   4      161.94      140.36      6.73 o
   3   4   4     1017.04      990.25     22.28 o
   4   4   4     4816.64     4952.49     67.75 o
   5   4   4     9006.85     8772.19    108.02 o
   6   4   4     5151.59     5209.25    100.71 o
   7   4   4      131.50      121.60     10.89 o
   8   4   4     1854.50     1862.79     33.97 o
   9   4   4       39.34       14.93      7.48 o
  10   4   4      514.30      524.57     22.15 o
  11   4   4       68.81       79.84     13.35 o
  12   4   4      190.27      187.13     16.41 o
  13   4   4      145.69      145.38     16.11 o
  14   4   4       12.23        3.46     12.28 o
  15   4   4       41.04       47.80     15.05 o
  16   4   4       13.38        8.49     14.33 o
  17   4   4       14.06        6.86     14.54 o
  18   4   4        3.56        1.08     13.44 o
   1   5   4     2071.74     2063.80     29.48 o
   2   5   4     1021.52      965.79     20.73 o
   3   5   4     2173.89     2166.44     49.67 o
   4   5   4     1692.73     1598.64     34.48 o
   5   5   4        1.26       -1.24      7.84 o
   6   5   4       31.92       20.19      6.37 o
   7   5   4      757.07      766.91     20.54 o
   8   5   4     4049.13     4011.19     83.01 o
   9   5   4     3173.42     3119.09     47.56 o
  10   5   4     2234.30     2240.88     49.41 o
  11   5   4      996.76      998.37     28.10 o
  12   5   4     1861.77     1793.90     54.19 o
  13   5   4      266.65      266.28     19.23 o
  14   5   4      452.72      349.90     51.94 o
  15   5   4      103.58       64.87     14.23 o
  16   5   4       88.87       91.26     19.60 o
  17   5   4       81.97       51.80     19.77 o
  18   5   4       91.99      100.11     22.66 o
   0   6   4      593.07      513.92     29.32 o
   1   6   4      685.29      651.12     18.14 o
   2   6   4     2317.28     2229.14     33.38 o
   3   6   4     1371.28     1404.02     28.89 o
   4   6   4     2254.82     2172.30     50.43 o
   5   6   4      782.60      742.60     23.30 o
   6   6   4      630.13      608.81     22.71 o
   7   6   4        3.11       -1.57     10.42 o
   8   6   4      129.63      122.38     12.13 o
   9   6   4       36.34       47.58     10.97 o
  10   6   4       86.93       74.09     14.51 o
  11   6   4        3.28        4.06     12.24 o
  12   6   4        5.69       16.64     13.15 o
  13   6   4       96.95      111.74     18.71 o
  14   6   4       77.67       88.53     18.56 o
  15   6   4      277.06      318.78     25.82 o
  16   6   4      152.31      141.69     26.31 o
  17   6   4       40.97       31.35     23.23 o
   1   7   4       63.78       74.02     10.38 o
   2   7   4      227.12      230.19     14.28 o
   3   7   4      740.93      723.71     36.72 o
   4   7   4        5.76        7.29      9.44 o
   5   7   4      370.07      387.83     19.83 o
   6   7   4      451.54      472.91     22.06 o
   7   7   4     2369.66     2271.99     62.29 o
   8   7   4     2237.54     2367.33     86.93 o
   9   7   4      488.25      446.95     23.46 o
  10   7   4      183.96      228.98     19.32 o
  11   7   4      503.07      568.23     32.81 o
  12   7   4       23.37       11.21     17.44 o
  13   7   4      378.31      403.83     31.69 o
  14   7   4       20.36       15.92     19.74 o
  15   7   4        3.75       -4.79     20.02 o
  16   7   4       70.52       62.88     24.57 o
   0   8   4      356.77      363.33     30.78 o
   1   8   4      112.88      119.82     13.56 o
   2   8   4       20.99       12.64      8.86 o
   3   8   4      488.10      532.70     18.50 o
   4   8   4     1803.74     1813.71     43.88 o
   5   8   4      331.35      367.87     19.50 o
   6   8   4     3530.51     3450.85     58.12 o
   7   8   4     1104.63     1134.33     56.95 o
   8   8   4     2326.01     2299.62     52.42 o
   9   8   4      331.01      335.89     26.10 o
  10   8   4      193.64      199.89     23.08 o
  11   8   4      156.28      136.89     22.61 o
  12   8   4      133.60      144.83     23.29 o
  13   8   4       14.00       19.60     19.84 o
  14   8   4      454.15      423.89     34.48 o
  15   8   4        7.02       -6.62     21.31 o
   1   9   4        1.43       -6.98     11.62 o
   2   9   4        7.62        3.24     11.68 o
   3   9   4       40.31       37.96     16.08 o
   4   9   4      207.26      183.29     23.37 o
   5   9   4      452.61      437.64     32.29 o
   6   9   4      230.31      225.26     21.73 o
   7   9   4      861.60      811.73     44.06 o
   8   9   4      354.68      333.51     26.25 o
   9   9   4       25.14       36.60     17.82 o
  10   9   4        4.95        6.75     16.57 o
  11   9   4       80.54       90.53     21.78 o
  12   9   4        7.02       26.90     20.58 o
  13   9   4      191.16      199.53     28.94 o
  14   9   4       75.17       66.51     25.08 o
   0  10   4       42.26       81.66     26.26 o
   1  10   4      100.59       72.48     20.72 o
   2  10   4      373.82      338.53     31.60 o
   3  10   4      325.40      317.95     31.45 o
   4  10   4      702.59      686.58     82.67 o
   5  10   4      336.10      320.14     29.56 o
   6  10   4      423.90      455.10     34.72 o
   7  10   4       63.17       58.85     21.74 o
   8  10   4       68.39       84.57     23.59 o
   9  10   4        2.55        3.23     20.31 o
  10  10   4      132.66      155.83     29.67 o
  11  10   4        8.25      -17.11     22.15 o
  12  10   4       13.53       -2.39     24.19 o
   1  11   4      121.34      133.40     22.90 o
   2  11   4      155.00      174.41     27.35 o
   3  11   4      138.08      133.63     26.40 o
   4  11   4      159.46      165.83     27.50 o
   5  11   4        4.95       -4.37     23.79 o
   6  11   4       11.00      -11.83     24.95 o
   7  11   4       34.19       30.63     28.74 o
   8  11   4      494.45      505.90     51.52 o
   9  11   4      433.89      446.13     52.38 o
   0  12   4        1.69       28.54     27.62 o
   1  12   4      138.49      166.35     25.17 o
   2  12   4       75.54       58.19     21.38 o
   3  12   4       93.90       92.32     27.05 o
   4  12   4      144.03      124.68     27.80 o
   5  12   4      232.87      229.95     33.50 o
   6  12   4       48.97       59.93     33.12 o
   1   0   5    13327.85    13453.20    184.22 o
   2   0   5      102.46       71.70      9.10 o
   3   0   5     5124.55     4865.63     57.85 o
   4   0   5     3458.76     3752.35     39.86 o
   5   0   5      242.16      261.58     11.15 o
   6   0   5      925.71      982.81     22.94 o
   7   0   5     5960.68     5586.94     91.14 o
   8   0   5      191.04      160.16     13.90 o
   9   0   5    10716.88    10679.47    114.32 o
  10   0   5      963.95     1004.83     41.81 o
  11   0   5     6220.97     6109.67     80.93 o
  12   0   5     1328.68     1326.91     38.78 o
  13   0   5     1899.35     1808.92     45.58 o
  14   0   5        4.74      -13.20     13.20 o
  15   0   5     1689.73     1598.64     47.26 o
  16   0   5        3.70       -7.24     14.49 o
  17   0   5      322.77      332.48     28.11 o
  18   0   5        0.15        2.62     16.97 o
  19   0   5      109.66      123.65     24.18 o
   0   1   5      748.16      748.00     12.77 o
   1   1   5     1521.37     1368.92     35.80 o
   2   1   5     1222.33     1299.37     14.93 o
   3   1   5     3330.37     3009.68     31.21 o
   4   1   5     4455.84     4681.44     47.16 o
   5   1   5    16149.78    15987.50    217.43 o
   6   1   5     2754.78     2830.27     53.14 o
   7   1   5        7.68        6.24      6.65 o
   8   1   5        7.95        0.01      6.53 o
   9   1   5      403.72      389.49     15.19 o
  10   1   5      146.78      146.96     11.58 o
  11   1   5       61.22       50.94     10.12 o
  12   1   5      490.00      507.39     19.67 o
  13   1   5      508.53      439.96     18.89 o
  14   1   5        0.37       11.41      9.97 o
  15   1   5      646.74      650.35     23.64 o
  16   1   5       19.66       13.16     12.58 o
  17   1   5        0.31       -7.38     11.74 o
  18   1   5       25.49       33.58     15.05 o
  19   1   5      131.05      177.34     20.47 o
   1   2   5     1381.15     1439.40     17.91 o
   2   2   5      901.82      965.28     18.80 o
   3   2   5        1.71       -3.13      4.34 o
   4   2   5       31.73       30.08      6.16 o
   5   2   5     7148.86     7144.44     93.95 o
   6   2   5        8.80       12.50      6.51 o
   7   2   5     8325.89     8075.16     86.72 o
   8   2   5      234.66      195.94     15.55 o
   9   2   5      256.94      232.91     13.65 o
  10   2   5       50.50       41.83     10.43 o
  11   2   5      207.02      230.38     15.51 o
  12   2   5      305.76      325.13     17.85 o
  13   2   5        6.43       14.05     10.82 o
  14   2   5       84.55       70.53     13.27 o
  15   2   5     1275.55     1299.85     33.30 o
  16   2   5       15.27       18.79     12.80 o
  17   2   5     1063.22     1184.08     34.87 o
  18   2   5        1.17        5.21     15.16 o
  19   2   5      383.71      412.89     28.12 o
   0   3   5       15.21        9.91      6.57 o
   1   3   5       51.93       37.75      4.85 o
   2   3   5      756.81      888.55     15.42 o
   3   3   5     3640.92     3446.61     34.70 o
   4   3   5      773.39      762.83     16.62 o
   5   3   5    16673.58    15945.57    275.48 o
   6   3   5      255.75      259.38     12.87 o
   7   3   5    14520.38    14002.25    171.38 o
   8   3   5     1699.74     1683.71     29.58 o
   9   3   5     1024.28     1002.69     26.03 o
  10   3   5      628.56      620.67     23.28 o
  11   3   5       93.39       98.74     14.21 o
  12   3   5        0.35        1.23      8.90 o
  13   3   5       17.73       12.64     10.89 o
  14   3   5       69.11       40.35     13.65 o
  15   3   5      146.14      127.92     17.62 o
  16   3   5       13.39       13.87     14.35 o
  17   3   5       73.40       53.49     16.99 o
  18   3   5      138.84      134.47     20.55 o
  19   3   5      271.41      279.98     25.26 o
   1   4   5     2131.95     2275.50     28.96 o
   2   4   5      492.15      500.94     43.88 o
   3   4   5     1811.03     1773.78    179.68 o
   4   4   5      386.54      360.94     38.89 o
   5   4   5     2090.12     1781.82    238.40 o
   6   4   5      759.20      719.24     85.53 o
   7   4   5     4902.03     4541.69    173.20 o
   8   4   5      256.58      278.19     15.88 o
   9   4   5      169.12      197.07     14.85 o
  10   4   5      296.93      271.08     17.60 o
  11   4   5      705.62      677.19     25.12 o
  12   4   5      142.29      136.64     15.19 o
  13   4   5      114.21       92.98     14.94 o
  14   4   5       39.50       27.99     13.62 o
  15   4   5     1103.13     1130.61     34.71 o
  16   4   5        1.15        3.83     13.85 o
  17   4   5      539.83      610.76     30.67 o
  18   4   5        6.12        8.97     15.65 o
   0   5   5       95.52      100.41     17.58 o
   1   5   5     6728.97     7166.87     91.99 o
   2   5   5       75.29       79.29     10.40 o
   3   5   5     5403.85     5256.23     61.86 o
   4   5   5      609.45      591.71     20.19 o
   5   5   5     3310.76     3333.22     55.22 o
   6   5   5      413.92      420.58     16.23 o
   7   5   5      329.86      345.95     16.17 o
   8   5   5     1581.37     1583.79     29.70 o
   9   5   5      336.68      332.39     18.49 o
  10   5   5      128.10      148.52     14.53 o
  11   5   5      128.36       96.36     13.19 o
  12   5   5       12.88       12.35      7.59 o
  13   5   5      498.75      433.34     42.22 o
  14   5   5       31.25       26.30     13.85 o
  15   5   5      409.71      408.09     27.66 o
  16   5   5       61.00       26.70     17.46 o
  17   5   5       45.72       19.04     18.36 o
  18   5   5       33.50       31.56     20.18 o
   1   6   5     2043.62     1974.75     31.53 o
   2   6   5      172.41      173.49     12.68 o
   3   6   5     2730.07     2669.06     41.99 o
   4   6   5        5.76       11.78      9.65 o
   5   6   5        3.31        1.09      9.67 o
   6   6   5        4.18       -9.96     10.08 o
   7   6   5     2785.52     2780.93     64.30 o
   8   6   5      155.41      160.43     12.97 o
   9   6   5     2171.35     2117.14     41.81 o
  10   6   5        4.30        2.25     11.76 o
  11   6   5     2396.04     2331.82     71.87 o
  12   6   5      265.71      254.07     21.82 o
  13   6   5      569.00      596.83     30.32 o
  14   6   5       10.04        2.12     15.03 o
  15   6   5      524.27      494.20     30.47 o
  16   6   5        0.52      -16.17     16.17 o
  17   6   5       70.34       48.29     24.26 o
   0   7   5        0.53       -8.30     14.03 o
   1   7   5       64.96       74.24      9.22 o
   2   7   5       11.37        2.86      8.45 o
   3   7   5     1003.42     1071.12     27.32 o
   4   7   5      669.70      684.49     23.34 o
   5   7   5     3716.16     3660.71     52.46 o
   6   7   5      316.55      351.00     19.76 o
   7   7   5      176.91      209.94     17.07 o
   8   7   5        8.86        6.40     11.38 o
   9   7   5       89.69       84.65     14.81 o
  10   7   5       92.51      114.67     16.60 o
  11   7   5      262.63      286.31     22.08 o
  12   7   5      137.64      103.67     17.95 o
  13   7   5       75.28       82.12     21.68 o
  14   7   5        2.77        6.96     19.41 o
  15   7   5       70.14       89.81     24.45 o
  16   7   5        0.01       -5.45     21.74 o
   1   8   5       20.57        5.38     10.65 o
   2   8   5      130.33      111.77     12.03 o
   3   8   5     1079.03     1120.31     27.47 o
   4   8   5       38.04       35.92     11.03 o
   5   8   5     1732.47     1768.14     42.58 o
   6   8   5      197.29      233.70     17.59 o
   7   8   5     1658.99     1718.53     61.87 o
   8   8   5       34.46       40.30     16.41 o
   9   8   5      601.45      555.93     32.30 o
  10   8   5      280.39      259.09     25.74 o
  11   8   5       38.75       20.66     18.17 o
  12   8   5      126.56      130.33     23.55 o
  13   8   5       10.93        3.86     19.78 o
  14   8   5       28.84       27.49     22.09 o
  15   8   5      517.66      582.36     40.56 o
   0   9   5        8.37        9.16     16.35 o
   1   9   5       10.49        4.95     10.34 o
   2   9   5       14.17       25.36     13.71 o
   3   9   5      418.02      440.60     26.39 o
   4   9   5      312.52      297.81     32.24 o
   5   9   5     3169.48     2929.77     81.47 o
   6   9   5      231.15      175.46     25.51 o
   7   9   5      763.04      878.56     36.46 o
   8   9   5        1.33       12.25     15.86 o
   9   9   5       78.48       79.61     19.91 o
  10   9   5       38.17       16.89     17.87 o
  11   9   5        4.41      -14.34     16.89 o
  12   9   5      124.61       99.22     24.24 o
  13   9   5       16.64       15.57     21.38 o
   1  10   5      185.73      174.20     26.17 o
   2  10   5        9.98       20.06     18.80 o
   3  10   5      124.23      140.22     25.39 o
   4  10   5       19.82       20.53     15.75 o
   5  10   5       21.04       31.09     19.30 o
   6  10   5       22.62       34.64     20.15 o
   7  10   5      293.55      308.61     31.60 o
   8  10   5       20.14       35.00     21.54 o
   9  10   5      102.64       82.02     25.92 o
  10  10   5        0.04        6.99     23.26 o
  11  10   5      551.19      539.32     51.15 o
   0  11   5        8.32        0.93     23.19 o
   1  11   5     1396.17     1378.05     49.00 o
   2  11   5       15.41       47.06     22.50 o
   3  11   5      780.78      750.39     44.43 o
   4  11   5       49.88       43.19     21.48 o
   5  11   5      202.03      174.62     28.70 o
   6  11   5       28.02       25.96     29.32 o
   7  11   5       39.01       87.17     34.39 o
   8  11   5      219.41      289.31     47.63 o
   9  11   5       39.78       60.63     34.97 o
   1  12   5       57.17       62.27     21.80 o
   2  12   5       30.78       61.22     20.95 o
   3  12   5      171.37      158.81     30.58 o
   4  12   5       29.81       25.32     24.82 o
   5  12   5       19.12       31.82     24.28 o
   0   0   6     7902.95     7258.97     96.60 o
   1   0   6     5835.91     5806.93    113.35 o
   2   0   6     8143.17     7703.63    147.49 o
   3   0   6     7548.78     7721.31    112.13 o
   4   0   6    11603.15    11942.99    115.11 o
   5   0   6     1265.33     1331.14     20.64 o
   6   0   6     5697.49     6151.96     52.87 o
   7   0   6        9.84       -6.79      7.58 o
   8   0   6       72.01       82.41     11.96 o
   9   0   6     2604.66     2503.40     56.46 o
  10   0   6        1.06       -7.39     11.27 o
  11   0   6        0.77       -5.49     12.28 o
  12   0   6      294.37      324.41     25.10 o
  13   0   6     7787.32     7423.91    147.68 o
  14   0   6      173.41      269.74     23.31 o
  15   0   6      143.58       97.30     19.28 o
  16   0   6      108.22       95.22     19.76 o
  17   0   6       38.56       32.72     18.47 o
  18   0   6       80.80       85.88     21.76 o
  19   0   6      322.74      443.39     34.13 o
   1   1   6        5.51       11.99      3.88 o
   2   1   6      590.56      589.38      9.40 o
   3   1   6     2484.92     2731.29     26.41 o
   4   1   6     1523.53     1595.73     23.40 o
   5   1   6     8080.86     8666.24     98.42 o
   6   1   6      117.39       80.02      8.35 o
   7   1   6      146.99      127.91      9.71 o
   8   1   6     5054.85     4951.67     43.52 o
   9   1   6      280.56      264.83     14.05 o
  10   1   6     2159.75     2084.39     32.96 o
  11   1   6       40.82       48.01     11.18 o
  12   1   6      360.98      367.86     18.50 o
  13   1   6      656.91      555.01     22.73 o
  14   1   6       73.79       61.85     13.04 o
  15   1   6      862.80      850.26     28.46 o
  16   1   6      162.66      161.35     17.61 o
  17   1   6      271.42      283.28     21.14 o
  18   1   6       64.35       54.65     15.73 o
  19   1   6       25.98        8.39     15.55 o
   0   2   6     1019.92     1126.59     31.40 o
   1   2   6      136.76      140.92      7.73 o
   2   2   6      568.69      564.70     16.63 o
   3   2   6     2853.38     2869.77     28.36 o
   4   2   6     7517.33     7400.40    120.99 o
   5   2   6     1371.75     1252.06     21.48 o
   6   2   6    11264.91    10418.91    460.71 o
   7   2   6      701.11      565.71     75.26 o
   8   2   6     2704.73     2497.23     77.33 o
   9   2   6      276.02      254.04     14.47 o
  10   2   6      252.20      214.18     14.50 o
  11   2   6      174.89      219.99     15.48 o
  12   2   6       81.49       69.40     12.48 o
  13   2   6     2108.33     1995.26     37.08 o
  14   2   6       50.27       51.40     12.96 o
  15   2   6       56.10       32.72     12.87 o
  16   2   6       11.28        5.15     12.59 o
  17   2   6      430.99      425.66     24.19 o
  18   2   6       14.58        7.32     15.20 o
  19   2   6      329.98      330.10     26.80 o
   1   3   6       68.03       80.05      7.15 o
   2   3   6     1850.78     1871.38     35.85 o
   3   3   6     1160.63     1087.32     20.88 o
   4   3   6      384.76      298.43     12.79 o
   5   3   6     7667.04     7889.23    113.92 o
   6   3   6     4192.36     4076.72     74.74 o
   7   3   6       50.33       46.80      9.79 o
   8   3   6     4540.47     4558.14     93.70 o
   9   3   6      212.73      218.07     15.46 o
  10   3   6       15.88       14.89     11.08 o
  11   3   6     5790.10     5471.93     90.36 o
  12   3   6       59.14       28.88     10.83 o
  13   3   6        5.55        8.32      9.62 o
  14   3   6      308.09      326.11     21.25 o
  15   3   6     1111.87     1105.62     34.46 o
  16   3   6      725.43      823.94     32.21 o
  17   3   6      314.96      322.55     24.28 o
  18   3   6      641.14      717.19     33.71 o
   0   4   6      340.81      373.26     18.29 o
   1   4   6     3855.06     4064.35     64.08 o
   2   4   6     1537.16     1469.39     21.71 o
   3   4   6     2545.16     2617.53     28.89 o
   4   4   6     4182.03     4107.72     64.85 o
   5   4   6     2120.09     2230.19     30.30 o
   6   4   6     4469.45     4415.11     75.74 o
   7   4   6       11.67       24.71      9.43 o
   8   4   6     1780.07     1784.14     31.79 o
   9   4   6       84.71       73.19     12.39 o
  10   4   6       75.27       95.02     13.92 o
  11   4   6      244.39      223.95     17.01 o
  12   4   6      167.02      144.42     15.85 o
  13   4   6      556.54      527.86     24.82 o
  14   4   6        6.26        9.54     12.95 o
  15   4   6        1.85       -3.34     13.27 o
  16   4   6       11.72        4.98     14.32 o
  17   4   6      221.97      214.68     22.16 o
  18   4   6       17.74        4.85     18.72 o
   1   5   6      624.34      631.08     50.13 o
   2   5   6      282.50      202.00     21.69 o
   3   5   6     1394.01     1478.79     47.47 o
   4   5   6     1646.59     1666.16     30.20 o
   5   5   6      475.56      486.39     16.63 o
   6   5   6      529.68      525.81     18.04 o
   7   5   6      167.19      178.39     13.02 o
   8   5   6     4101.84     4248.03     73.00 o
   9   5   6     1071.40      741.53    129.17 o
  10   5   6     1363.60     1433.70     40.65 o
  11   5   6      566.18      585.03     23.80 o
  12   5   6      983.67     1021.01     44.67 o
  13   5   6      497.52      518.08     25.00 o
  14   5   6      332.22      345.44     25.15 o
  15   5   6      819.52      816.05     55.78 o
  16   5   6      165.49      165.48     22.70 o
  17   5   6       54.72       60.09     20.09 o
   0   6   6     2096.38     2019.85     41.06 o
   1   6   6     2576.61     2532.44    167.94 o
   2   6   6     2529.14     2438.66     32.75 o
   3   6   6     1913.60     1926.85     43.65 o
   4   6   6     2053.22     1988.51     34.82 o
   5   6   6       18.32       22.66     10.59 o
   6   6   6     1288.49     1204.04     30.84 o
   7   6   6       79.95       96.24     11.22 o
   8   6   6       41.29       30.34     12.79 o
   9   6   6      369.32      363.36     21.49 o
  10   6   6       17.56       22.05     13.53 o
  11   6   6       44.30       63.60     15.52 o
  12   6   6       65.70       68.76     16.57 o
  13   6   6     2367.54     2511.55    100.05 o
  14   6   6      124.37      129.97     20.64 o
  15   6   6       42.65       26.08     17.51 o
  16   6   6       47.82       26.24     18.21 o
  17   6   6       56.21       35.54     24.24 o
   1   7   6      138.03      134.62     12.17 o
   2   7   6       35.76       34.10      9.63 o
   3   7   6        0.97        0.63      9.62 o
   4   7   6        5.39       -3.32     10.22 o
   5   7   6     2303.79     2363.36     48.80 o
   6   7   6      305.15      307.21     19.25 o
   7   7   6      171.92      207.41     17.50 o
   8   7   6     1261.07     1215.41     33.90 o
   9   7   6       37.32       36.41     13.60 o
  10   7   6      491.53      508.89     26.50 o
  11   7   6       20.50       15.14     14.11 o
  12   7   6       44.44       76.33     17.21 o
  13   7   6       76.70       67.21     21.16 o
  14   7   6        5.58       14.54     20.39 o
  15   7   6      136.38      125.08     25.95 o
  16   7   6       72.40       77.81     25.94 o
   0   8   6        1.63       11.46     15.73 o
   1   8   6       79.16      101.12     14.86 o
   2   8   6      124.45      141.83     15.04 o
   3   8   6      426.68      446.86     19.22 o
   4   8   6     2002.65     1958.14     67.97 o
   5   8   6       76.82      109.24     14.69 o
   6   8   6     3768.35     3732.36     96.92 o
   7   8   6      974.93      896.32     30.57 o
   8   8   6      844.30      888.55     36.95 o
   9   8   6       31.91       48.91     17.84 o
  10   8   6      171.95      154.85     23.03 o
  11   8   6        5.44       19.58     18.47 o
  12   8   6        4.70       14.55     18.89 o
  13   8   6      963.06     1008.13     59.64 o
  14   8   6       95.15       83.05     24.49 o
   1   9   6      105.15      128.40     15.21 o
   2   9   6      185.50      177.32     16.69 o
   3   9   6       30.97       54.69     15.77 o
   4   9   6      152.40      146.64     19.80 o
   5   9   6     1201.56     1117.39     45.97 o
   6   9   6      191.44      192.40     26.06 o
   7   9   6       29.57       31.09     19.78 o
   8   9   6      313.47      304.93     26.00 o
   9   9   6        0.17       -6.92     15.44 o
  10   9   6       33.19       57.47     19.85 o
  11   9   6      195.17      203.82     26.17 o
  12   9   6       13.90        5.42     19.49 o
  13   9   6       90.34      109.73     25.83 o
   0  10   6      123.84      131.74     29.19 o
   1  10   6      573.58      533.19     36.77 o
   2  10   6      405.34      381.04     33.14 o
   3  10   6      512.77      524.94     30.99 o
   4  10   6      760.44      658.88     35.39 o
   5  10   6       64.49       92.52     22.55 o
   6  10   6      600.00      559.11     38.63 o
   7  10   6        6.58       26.44     20.42 o
   8  10   6       86.26      128.61     26.75 o
   9  10   6        3.36        4.37     21.81 o
  10  10   6        5.53       11.25     23.12 o
  11  10   6        0.42       -2.57     24.12 o
   1  11   6       85.18      118.17     26.05 o
   2  11   6       27.75       34.60     22.10 o
   3  11   6       98.83      132.98     27.34 o
   4  11   6      175.56      192.09     29.49 o
   5  11   6        8.95        0.99     19.88 o
   6  11   6       56.27       60.29     24.79 o
   7  11   6       17.55        9.21     30.34 o
   8  11   6      580.64      613.62     56.58 o
   0  12   6      167.69      175.68     36.79 o
   1  12   6      253.94      275.14     29.78 o
   2  12   6      245.75      242.90     32.61 o
   3  12   6      130.31       93.91     28.00 o
   4  12   6      120.43      147.89     29.33 o
   1   0   7      353.44      360.86     10.39 o
   2   0   7      689.46      768.28     22.68 o
   3   0   7     8695.30     9515.09    125.99 o
   4   0   7     7045.24     8020.93    180.67 o
   5   0   7     2908.23     3349.59     39.16 o
   6   0   7       20.30       16.43      6.12 o
   7   0   7      802.76      823.42     23.41 o
   8   0   7     2111.28     2185.81     43.16 o
   9   0   7      936.11      947.72     28.80 o
  10   0   7      882.81      897.73     30.44 o
  11   0   7     1761.10     1929.57     43.07 o
  12   0   7     3012.89     2969.24     54.48 o
  13   0   7      880.48      951.97     39.01 o
  14   0   7      744.55      767.52     34.60 o
  15   0   7      347.85      324.35     26.36 o
  16   0   7      437.84      375.10     28.23 o
  17   0   7      123.36       89.06     20.67 o
  18   0   7        2.92       10.71     21.37 o
  19   0   7       24.79       -4.95     22.75 o
   0   1   7     7850.93     7503.93    136.36 o
   1   1   7     1366.34     1175.12     17.49 o
   2   1   7    12388.19    12433.90    134.70 o
   3   1   7     2747.24     2835.83     41.06 o
   4   1   7     3022.72     2789.70     40.91 o
   5   1   7     3712.81     4255.32     48.32 o
   6   1   7      142.04      143.02      9.52 o
   7   1   7     1450.77     1464.91     24.05 o
   8   1   7      313.29      311.49     14.64 o
   9   1   7     1060.54     1031.91     24.01 o
  10   1   7      258.70      252.64     15.23 o
  11   1   7      438.54      453.02     19.91 o
  12   1   7      448.62      457.79     20.64 o
  13   1   7      252.05      234.97     16.71 o
  14   1   7      384.39      432.50     21.53 o
  15   1   7      149.17      132.27     16.24 o
  16   1   7       12.22       18.77     12.98 o
  17   1   7       77.35      115.63     16.95 o
  18   1   7      383.70      464.39     28.87 o
  19   1   7        0.60        5.82     16.10 o
   1   2   7       72.14       82.49      7.23 o
   2   2   7     2547.02     2485.39     30.48 o
   3   2   7       27.93       58.49      6.10 o
   4   2   7     2402.09     1978.24     83.13 o
   5   2   7      743.50      773.42     20.43 o
   6   2   7     3049.45     2821.86     51.33 o
   7   2   7      753.85      806.90     21.69 o
   8   2   7     1540.20     1624.98     27.66 o
   9   2   7     3051.67     2945.97     37.67 o
  10   2   7        1.27        4.41      9.74 o
  11   2   7      670.24      620.43     22.34 o
  12   2   7      285.92      281.70     17.13 o
  13   2   7      340.29      335.12     19.10 o
  14   2   7      434.11      495.11     23.10 o
  15   2   7       15.44        3.20     11.97 o
  16   2   7     1212.28     1298.66     35.26 o
  17   2   7       77.55       93.98     16.80 o
  18   2   7      411.39      384.36     29.83 o
   0   3   7      473.63      651.48     22.32 o
   1   3   7      104.01       96.45      8.01 o
   2   3   7       55.92       38.04      6.73 o
   3   3   7      382.91      383.81     14.02 o
   4   3   7     2105.80     2035.59     24.79 o
   5   3   7     2273.10     2085.74     42.23 o
   6   3   7     4185.47     4190.94     90.22 o
   7   3   7       47.10       42.00     10.23 o
   8   3   7      221.86      227.11     15.09 o
   9   3   7       89.13      110.12     13.34 o
  10   3   7     1374.81     1324.44     31.11 o
  11   3   7      149.19      135.12     15.06 o
  12   3   7       91.34       62.33     12.16 o
  13   3   7       63.60       42.49     18.91 o
  14   3   7       46.72       27.67     13.25 o
  15   3   7      115.71      141.76     18.17 o
  16   3   7      134.99      139.83     18.90 o
  17   3   7       86.65       53.21     17.48 o
  18   3   7      256.00      222.23     25.88 o
   1   4   7      361.52      408.89     14.47 o
   2   4   7      939.88     1044.83     20.13 o
   3   4   7      791.26      750.14     17.39 o
   4   4   7     1078.26     1116.28     25.84 o
   5   4   7      312.45      356.36     15.59 o
   6   4   7     1000.58      980.65     27.37 o
   7   4   7     3177.50     3081.00     42.03 o
   8   4   7     1626.35     1603.62     30.71 o
   9   4   7     7037.76     6951.03    123.94 o
  10   4   7      669.78      609.50     24.11 o
  11   4   7      310.42      297.37     18.61 o
  12   4   7      958.10      953.15     29.49 o
  13   4   7       34.35       20.57     13.07 o
  14   4   7     1127.82     1141.56     44.22 o
  15   4   7        5.45       -6.41     13.40 o
  16   4   7     1267.45     1349.96     39.40 o
  17   4   7        5.82       -7.66     15.58 o
  18   4   7      262.18      223.35     29.46 o
   0   5   7     4506.89     4358.59    172.89 o
   1   5   7      314.23      286.87     13.45 o
   2   5   7     4414.54     4311.47     59.46 o
   3   5   7      170.08      154.25      9.50 o
   4   5   7      906.27      907.48     20.54 o
   5   5   7      418.45      399.40     16.61 o
   6   5   7        5.68        9.94     10.95 o
   7   5   7       70.84       72.12     11.66 o
   8   5   7     1571.74     1529.52     30.68 o
   9   5   7        6.18       16.26     10.52 o
  10   5   7       76.05       65.63     12.70 o
  11   5   7      255.94      234.99     17.82 o
  12   5   7      348.71      381.64     22.03 o
  13   5   7       10.35        9.13     13.16 o
  14   5   7      371.57      344.46     25.63 o
  15   5   7       45.58       26.34     17.95 o
  16   5   7      116.32      103.45     20.86 o
  17   5   7       15.45        1.41     19.84 o
   1   6   7        9.81       12.13      4.84 o
   2   6   7      169.73      164.92     10.76 o
   3   6   7      298.13      306.25     12.70 o
   4   6   7      451.03      386.56     19.96 o
   5   6   7      216.30      197.97     12.92 o
   6   6   7      145.93      164.25     12.60 o
   7   6   7       72.15       84.60     14.58 o
   8   6   7     1285.22     1295.08     35.37 o
   9   6   7     1808.28     1712.65     46.52 o
  10   6   7     1003.79      972.80     32.85 o
  11   6   7      641.53      721.25     31.05 o
  12   6   7     1401.50     1418.36     48.33 o
  13   6   7      186.60      179.12     22.57 o
  14   6   7      427.69      288.35     74.11 o
  15   6   7       42.48       14.62     13.48 o
  16   6   7      246.73      201.55     31.52 o
   0   7   7     1054.72     1114.44     27.21 o
   1   7   7      398.38      421.99     20.97 o
   2   7   7     1726.41     1691.67     46.12 o
   3   7   7      766.27      821.62     23.63 o
   4   7   7      670.06      618.39     23.97 o
   5   7   7      540.26      492.10     26.97 o
   6   7   7      417.19      426.71     24.85 o
   7   7   7      474.15      470.63     23.92 o
   8   7   7      127.31      108.67     15.61 o
   9   7   7      207.02      213.13     19.57 o
  10   7   7      419.87      441.42     25.53 o
  11   7   7      256.61      299.76     23.32 o
  12   7   7      133.09      147.09     20.30 o
  13   7   7      172.78      139.98     20.97 o
  14   7   7       16.51        8.98     20.51 o
  15   7   7       62.08       81.02     24.83 o
   1   8   7      100.65      109.33     13.53 o
   2   8   7      847.65      826.45     28.24 o
   3   8   7      408.16      393.75     21.88 o
   4   8   7      659.38      718.08     28.01 o
   5   8   7      384.09      351.58     20.53 o
   6   8   7     1010.88      983.79     33.99 o
   7   8   7      154.78      144.38     16.90 o
   8   8   7      125.13      137.32     17.43 o
   9   8   7       25.22       26.03     16.88 o
  10   8   7      166.79      199.91     24.74 o
  11   8   7      170.20      157.48     24.29 o
  12   8   7       18.03        3.07     18.90 o
  13   8   7      315.45      259.11     29.72 o
  14   8   7       27.73       48.10     23.28 o
   0   9   7       55.73       79.90     22.03 o
   1   9   7       27.94       28.17     12.60 o
   2   9   7      491.10      513.79     25.10 o
   3   9   7      285.23      267.79     20.01 o
   4   9   7      654.30      650.86     32.64 o
   5   9   7       56.66       70.34     20.58 o
   6   9   7      763.43      700.97     40.00 o
   7   9   7      397.64      402.60     33.64 o
   8   9   7      228.91      230.25     29.39 o
   9   9   7      195.27      217.17     24.50 o
  10   9   7      120.78      139.51     23.42 o
  11   9   7      137.45      142.83     24.81 o
  12   9   7       10.91      -10.74     19.69 o
   1  10   7        2.26       29.47     19.94 o
   2  10   7       16.61       20.23     19.38 o
   3  10   7        0.14        6.47     15.13 o
   4  10   7        0.83        7.83     15.87 o
   5  10   7      157.82      152.29     21.69 o
   6  10   7       22.06       43.64     20.78 o
   7  10   7       33.47       35.33     21.25 o
   8  10   7      159.06      161.72     28.02 o
   9  10   7      386.39      496.33     40.18 o
  10  10   7      179.58      120.82     30.46 o
   0  11   7      854.18      786.02     55.25 o
   1  11   7       64.62       57.87     23.96 o
   2  11   7      536.98      579.53     41.79 o
   3  11   7       32.73       16.97     21.67 o
   4  11   7       73.60       87.08     25.22 o
   5  11   7      169.41      168.67     34.05 o
   6  11   7        4.11       15.83     22.73 o
   7  11   7       20.56       36.12     24.62 o
   8  11   7      200.37      223.09     40.99 o
   1  12   7       55.76       83.74     23.20 o
   2  12   7        0.20       15.87     23.93 o
   3  12   7        3.71       17.69     23.64 o
   0   0   8        0.91       14.73      6.55 o
   1   0   8    21035.85    20470.01     93.00 o
   2   0   8     1729.02     1746.59     36.97 o
   3   0   8     1418.53     1381.10     32.39 o
   4   0   8     2368.71     2362.98     43.13 o
   5   0   8      189.96      232.98     17.96 o
   6   0   8     2180.20     2360.83     42.07 o
   7   0   8     1941.72     1944.80     48.05 o
   8   0   8      993.18      905.19     46.12 o
   9   0   8      630.38      612.26     24.46 o
  10   0   8      751.73      747.57     28.11 o
  11   0   8     2206.00     2256.66     48.43 o
  12   0   8      348.98      354.03     23.76 o
  13   0   8      200.48      249.91     21.97 o
  14   0   8      248.95      244.74     23.09 o
  15   0   8      127.58      121.28     20.36 o
  16   0   8       17.37       38.59     21.66 o
  17   0   8       20.49        7.78     20.81 o
  18   0   8       74.69      125.22     29.34 o
   1   1   8      680.75      667.98     12.45 o
   2   1   8     1970.77     2108.36     22.31 o
   3   1   8     6523.64     6654.30     93.83 o
   4   1   8      105.86      131.53     10.17 o
   5   1   8     1493.04     1434.15     21.17 o
   6   1   8      106.79      106.15      6.74 o
   7   1   8      113.10      120.12     10.17 o
   8   1   8      106.63      120.74     11.19 o
   9   1   8      259.01      258.45     14.56 o
  10   1   8       23.12       21.40     10.11 o
  11   1   8     1538.26     1606.40     31.64 o
  12   1   8      265.46      296.84     17.33 o
  13   1   8     1252.18     1320.78     31.54 o
  14   1   8      471.17      428.58     21.91 o
  15   1   8     2208.02     2182.41     42.20 o
  16   1   8      405.31      406.77     25.66 o
  17   1   8      405.06      429.59     27.32 o
  18   1   8       31.12       22.18     16.81 o
   0   2   8     2739.08     2832.19    111.16 o
   1   2   8     5358.24     5291.97     90.34 o
   2   2   8        7.02       15.69      6.21 o
   3   2   8     1767.09     1692.99     21.80 o
   4   2   8     1220.74     1228.33     21.02 o
   5   2   8     1639.64     1608.09     27.57 o
   6   2   8       45.02       75.45      9.90 o
   7   2   8     1952.61     1827.22     35.95 o
   8   2   8       31.62       41.38      9.77 o
   9   2   8     2763.02     2640.25     36.38 o
  10   2   8      261.31      289.76     16.64 o
  11   2   8     1101.37      988.80     26.48 o
  12   2   8      896.86      899.02     26.29 o
  13   2   8        4.57      -10.05     10.05 o
  14   2   8       31.27       57.43     13.62 o
  15   2   8      308.33      347.50     21.21 o
  16   2   8      250.14      236.77     22.09 o
  17   2   8      101.16      120.95     21.46 o
  18   2   8      182.63      168.78     24.79 o
   1   3   8     3651.73     3502.54     66.35 o
   2   3   8      112.62      110.89      9.20 o
   3   3   8    10361.37     9994.72     95.17 o
   4   3   8     2871.68     2974.88     40.21 o
   5   3   8     5967.41     5897.87     72.29 o
   6   3   8      915.98      848.17     21.98 o
   7   3   8       46.60       54.01     10.66 o
   8   3   8        0.51       -6.61      9.67 o
   9   3   8     2878.65     2851.15     48.06 o
  10   3   8        4.82      -10.54     10.54 o
  11   3   8      237.41      240.84     17.22 o
  12   3   8      342.75      265.67     24.40 o
  13   3   8      149.79      129.68     26.39 o
  14   3   8       67.67       70.66     15.05 o
  15   3   8     1050.50     1116.84     35.12 o
  16   3   8      528.54      531.47     31.63 o
  17   3   8      878.01      988.01     41.03 o
  18   3   8       99.19       74.47     21.55 o
   0   4   8      923.49      938.43     28.90 o
   1   4   8     6908.25     6976.73     53.68 o
   2   4   8       29.59       22.35      7.92 o
   3   4   8     2876.61     2837.03     35.37 o
   4   4   8      619.70      709.43     17.83 o
   5   4   8      732.43      675.29     20.17 o
   6   4   8      164.85      168.96     13.19 o
   7   4   8     1869.35     1820.20     45.27 o
   8   4   8      599.58      585.45     22.52 o
   9   4   8      840.54      822.88     26.00 o
  10   4   8      883.23      914.88     28.07 o
  11   4   8      191.24      200.39     16.63 o
  12   4   8      948.78      836.33     29.09 o
  13   4   8      237.55      209.82     19.11 o
  14   4   8       99.02       96.59     16.68 o
  15   4   8      170.06      208.35     20.59 o
  16   4   8       62.56       60.86     18.97 o
  17   4   8       67.88       71.42     23.21 o
   1   5   8      187.57      212.18     12.54 o
   2   5   8     1107.21     1146.50     29.43 o
   3   5   8      611.90      629.26     16.76 o
   4   5   8       36.48       34.41      8.82 o
   5   5   8      188.40      217.42     14.01 o
   6   5   8        0.10        2.09      9.17 o
   7   5   8        8.64       -6.67      9.44 o
   8   5   8       35.80       30.56     11.03 o
   9   5   8      106.63       84.56     13.07 o
  10   5   8      247.72      224.65     16.78 o
  11   5   8     2195.55     2222.82     54.01 o
  12   5   8       15.85        0.08     12.50 o
  13   5   8      874.57      855.45     35.10 o
  14   5   8      414.84      433.67     28.63 o
  15   5   8      680.48      628.80     36.89 o
  16   5   8      320.76      337.38     31.65 o
  17   5   8      129.40      136.23     26.67 o
   0   6   8        5.96       -0.46     11.96 o
   1   6   8     7659.51     7650.15    114.13 o
   2   6   8      179.22      202.46     11.97 o
   3   6   8     1599.79     1617.23     53.10 o
   4   6   8      335.18      289.84     33.51 o
   5   6   8       23.09       18.83      6.66 o
   6   6   8      542.33      379.79    109.38 o
   7   6   8      190.18      137.67     44.85 o
   8   6   8      367.11      248.05     72.17 o
   9   6   8      239.65      145.90     55.00 o
  10   6   8      319.05      178.89     43.28 o
  11   6   8      770.26      653.86     84.26 o
  12   6   8      263.96      263.34     22.75 o
  13   6   8      315.66      324.41     25.79 o
  14   6   8      138.88      129.20     21.39 o
  15   6   8       38.17       32.62     20.53 o
  16   6   8        2.70        5.45     19.94 o
   1   7   8      157.88      167.79     12.91 o
   2   7   8      197.83      223.62     14.74 o
   3   7   8     2004.65     2041.33     34.58 o
   4   7   8      191.98      193.57     14.77 o
   5   7   8      842.61      829.53     27.81 o
   6   7   8      162.57      216.15     17.77 o
   7   7   8      216.88      193.35     17.87 o
   8   7   8       83.34      113.56     16.48 o
   9   7   8      222.19      219.72     20.06 o
  10   7   8       71.39       67.55     16.42 o
  11   7   8      267.31      314.41     23.96 o
  12   7   8      235.16      215.39     22.95 o
  13   7   8      271.82      300.95     25.56 o
  14   7   8      123.84      121.44     25.51 o
  15   7   8      807.62      896.42     55.21 o
   0   8   8      275.46      247.84     28.45 o
   1   8   8      521.73      553.33     27.54 o
   2   8   8        0.29       -6.05     10.56 o
   3   8   8      123.70      153.56     16.26 o
   4   8   8      250.04      253.39     16.62 o
   5   8   8      837.73      841.87     26.57 o
   6   8   8        5.68       -6.26     11.45 o
   7   8   8      262.33      295.39     20.90 o
   8   8   8       64.44       77.17     16.12 o
   9   8   8     1113.54     1154.10     45.94 o
  10   8   8        2.90       15.16     17.53 o
  11   8   8      596.17      609.82     37.13 o
  12   8   8       53.16       62.59     21.93 o
  13   8   8       43.10       32.28     21.84 o
  14   8   8        3.43      -20.44     20.44 o
   1   9   8      163.39      164.94     17.33 o
   2   9   8       43.22       61.51     12.96 o
   3   9   8     1898.67     1889.07     56.66 o
   4   9   8      112.19      107.36     16.59 o
   5   9   8      906.12      872.25     36.93 o
   6   9   8       39.77       21.80     19.41 o
   7   9   8       40.84       48.94     21.30 o
   8   9   8        0.14       -9.49     18.89 o
   9   9   8       20.07       28.76     22.32 o
  10   9   8       17.74       12.39     18.77 o
  11   9   8       41.43       53.38     21.85 o
  12   9   8       72.80       63.29     23.67 o
   0  10   8        0.17       10.15     35.04 o
   1  10   8     1370.09     1339.68     53.76 o
   2  10   8       49.10       50.12     17.95 o
   3  10   8      493.01      514.85     31.28 o
   4  10   8       81.64       69.04     18.90 o
   5  10   8      169.90      131.14     21.79 o
   6  10   8       82.21       77.24     19.88 o
   7  10   8       78.10       73.84     24.85 o
   8  10   8       94.20       97.74     27.22 o
   9  10   8       51.92       46.14     32.34 o
  10  10   8      222.51      258.14     35.75 o
   1  11   8        6.47       28.21     22.04 o
   2  11   8       98.09       92.82     26.08 o
   3  11   8        0.30        7.97     19.84 o
   4  11   8        2.31        7.84     19.92 o
   5  11   8        4.32       11.29     22.12 o
   6  11   8        0.73        6.21     22.20 o
   7  11   8       21.48       26.69     24.27 o
   1   0   9        6.61        6.06      5.22 o
   2   0   9     2264.00     2309.44     40.67 o
   3   0   9      742.94      707.25     26.21 o
   4   0   9     1402.71     1397.34     35.89 o
   5   0   9       27.33       36.52     10.92 o
   6   0   9     2665.86     2827.38     80.36 o
   7   0   9       98.91      132.62     12.47 o
   8   0   9      132.41      122.84     18.78 o
   9   0   9     1058.08     1063.33     40.67 o
  10   0   9     2046.49     2068.81     55.17 o
  11   0   9     3397.65     3198.30     69.36 o
  12   0   9     1557.77     1750.86     55.41 o
  13   0   9     2014.21     1865.48     61.85 o
  14   0   9      492.25      515.82     37.43 o
  15   0   9      284.97      286.29     31.33 o
  16   0   9       18.05        6.50     20.62 o
  17   0   9       14.17       32.52     23.37 o
  18   0   9       13.13       44.31     25.93 o
   0   1   9    10975.67     9828.83    242.56 o
   1   1   9     7871.77     7504.26     98.21 o
   2   1   9     4559.02     4225.74     72.80 o
   3   1   9      382.94      355.78     14.94 o
   4   1   9       28.80       52.35      8.87 o
   5   1   9        2.18       -3.57      6.62 o
   6   1   9       22.46       11.61      5.37 o
   7   1   9      181.78      215.63     12.31 o
   8   1   9      459.13      454.40     17.04 o
   9   1   9      366.51      375.23     17.09 o
  10   1   9      803.69      812.13     23.39 o
  11   1   9      465.67      487.02     20.64 o
  12   1   9      368.15      368.06     19.33 o
  13   1   9      120.43      102.51     14.18 o
  14   1   9       36.13       26.45     13.93 o
  15   1   9       71.00       76.63     16.59 o
  16   1   9        4.95       -2.13     13.87 o
  17   1   9        6.72       10.99     15.70 o
  18   1   9       43.18       48.62     18.59 o
   1   2   9     1852.06     1841.93     41.18 o
   2   2   9     3164.86     2932.75     68.24 o
   3   2   9     2723.92     2664.51     39.90 o
   4   2   9     2561.29     2456.16     37.82 o
   5   2   9     1051.12     1013.45     22.96 o
   6   2   9       42.60       52.52      9.77 o
   7   2   9      324.78      329.36     16.57 o
   8   2   9        5.61        6.78      9.04 o
   9   2   9        9.62       22.56     10.31 o
  10   2   9      131.22      106.00     12.83 o
  11   2   9        7.62        9.04     10.41 o
  12   2   9     1359.42     1377.48     31.43 o
  13   2   9      215.16      235.48     17.29 o
  14   2   9      862.49      874.07     32.25 o
  15   2   9       79.26       86.32     16.95 o
  16   2   9       66.49       70.21     16.95 o
  17   2   9       44.72       39.57     18.84 o
  18   2   9       30.57        8.99     18.84 o
   0   3   9     4705.33     4504.03     56.23 o
   1   3   9      627.00      631.24     17.69 o
   2   3   9     2976.51     2910.09     38.04 o
   3   3   9     1346.59     1295.70     20.78 o
   4   3   9      451.28      445.18     14.01 o
   5   3   9     1716.70     1745.35     28.58 o
   6   3   9       35.10       27.26      9.72 o
   7   3   9     1956.12     1938.57     32.73 o
   8   3   9     4358.94     4280.23     59.53 o
   9   3   9     3537.84     3245.21     50.91 o
  10   3   9      308.64      361.90     19.64 o
  11   3   9      474.75      390.51     20.42 o
  12   3   9       43.27       28.04     10.64 o
  13   3   9      165.44      112.26     22.66 o
  14   3   9       93.51      125.66     19.14 o
  15   3   9      184.43      180.44     22.35 o
  16   3   9        1.00       11.43     16.68 o
  17   3   9      215.31      212.30     25.70 o
   1   4   9     1254.64     1214.92     23.87 o
   2   4   9     1442.64     1381.59     31.32 o
   3   4   9      614.72      618.69     17.39 o
   4   4   9      854.98      799.41     18.39 o
   5   4   9       65.55       71.71     10.80 o
   6   4   9      285.78      314.37     16.37 o
   7   4   9       10.00        5.56     10.27 o
   8   4   9       73.97       94.51     13.47 o
   9   4   9       11.85        8.23     10.72 o
  10   4   9       15.03        4.59     10.78 o
  11   4   9        1.90        3.53     11.77 o
  12   4   9     1698.93     1668.99     38.01 o
  13   4   9      312.54      333.10     21.92 o
  14   4   9      971.08     1001.26     37.73 o
  15   4   9       24.75       27.45     17.00 o
  16   4   9       54.96       76.69     22.74 o
  17   4   9       27.44       39.35     21.99 o
   0   5   9     6863.65     6544.98    177.38 o
   1   5   9     6072.47     6062.25    103.23 o
   2   5   9     3262.53     3107.48     62.98 o
   3   5   9     2213.68     2211.57     28.29 o
   4   5   9      229.53      280.16     16.69 o
   5   5   9       83.64       89.41     11.78 o
   6   5   9      172.08      188.49     14.47 o
   7   5   9       35.56       31.85     10.83 o
   8   5   9     1475.89     1418.17     30.59 o
   9   5   9      162.95      174.05     16.42 o
  10   5   9      222.62      271.45     18.39 o
  11   5   9      154.72      145.64     16.63 o
  12   5   9       15.25       26.04     16.17 o
  13   5   9       88.97       67.88     18.01 o
  14   5   9       14.10       27.06     18.94 o
  15   5   9       64.13       44.07     21.11 o
  16   5   9       13.47       14.71     20.53 o
   1   6   9      111.52      112.60     11.84 o
   2   6   9      311.00      321.13     15.35 o
   3   6   9       19.69       11.93      8.36 o
   4   6   9      184.50      186.05     12.41 o
   5   6   9       76.13       98.58     11.53 o
   6   6   9      148.75      142.31     15.64 o
   7   6   9       31.86       46.68     13.01 o
   8   6   9      218.61      210.89     18.67 o
   9   6   9      380.59      403.02     23.99 o
  10   6   9      427.93      458.64     26.29 o
  11   6   9     1014.43     1074.41     36.92 o
  12   6   9      885.51      951.77     36.93 o
  13   6   9      592.50      585.93     36.31 o
  14   6   9      385.23      366.67     31.71 o
  15   6   9        8.27       -8.00     18.81 o
   0   7   9     3005.81     2969.45    101.85 o
   1   7   9      740.99      742.20     23.18 o
   2   7   9     1093.37      954.08     53.79 o
   3   7   9       39.59       27.32      8.94 o
   4   7   9       69.06       67.51     11.39 o
   5   7   9       73.51       84.62     12.61 o
   6   7   9        9.71       17.16     12.18 o
   7   7   9      429.93      448.09     24.44 o
   8   7   9      126.61      122.90     17.06 o
   9   7   9      402.03      413.52     24.97 o
  10   7   9      296.18      261.17     22.89 o
  11   7   9      277.49      294.63     24.11 o
  12   7   9      139.86       89.80     19.78 o
  13   7   9       55.35       67.83     21.43 o
  14   7   9       23.96        2.87     18.90 o
   1   8   9      339.90      373.47     24.18 o
   2   8   9      898.83      899.59     30.49 o
   3   8   9     1001.23     1052.22     32.69 o
   4   8   9      875.06      840.28     30.26 o
   5   8   9     1176.46     1161.26     30.74 o
   6   8   9      151.81      131.57     15.09 o
   7   8   9      218.53      236.18     20.23 o
   8   8   9        9.71        8.87     13.62 o
   9   8   9        0.51      -12.71     12.71 o
  10   8   9      202.75      213.01     25.52 o
  11   8   9       32.61       35.53     20.55 o
  12   8   9      119.09       92.81     23.53 o
  13   8   9       57.34       37.42     26.43 o
   0   9   9      463.30      492.16     40.73 o
   1   9   9      277.32      276.70     21.10 o
   2   9   9      308.16      303.69     19.30 o
   3   9   9       35.72       60.77     14.94 o
   4   9   9      114.17       90.93     16.15 o
   5   9   9      199.23      233.39     20.52 o
   6   9   9      143.42      131.97     21.24 o
   7   9   9      487.01      470.32     36.76 o
   8   9   9      269.37      327.69     33.58 o
   9   9   9      368.05      370.98     36.08 o
  10   9   9       83.68       72.71     26.57 o
  11   9   9       53.71       42.87     26.51 o
   1  10   9       22.77       36.85     16.93 o
   2  10   9      217.82      231.01     24.15 o
   3  10   9        0.37       13.73     15.73 o
   4  10   9      121.02      122.69     21.40 o
   5  10   9       11.13       26.66     17.73 o
   6  10   9        4.65       16.07     17.71 o
   7  10   9        1.67        5.37     17.39 o
   8  10   9       30.00       36.58     20.19 o
   9  10   9       33.27       33.35     25.15 o
   0  11   9      639.26      627.92     53.94 o
   1  11   9     1015.17     1000.18     51.87 o
   2  11   9      433.76      462.40     41.32 o
   3  11   9      343.58      364.90     35.43 o
   4  11   9        1.16        2.44     21.18 o
   5  11   9       28.35       40.18     24.37 o
   6  11   9       17.19       26.41     23.78 o
   0   0  10    21953.58    21244.28    236.24 o
   1   0  10     2249.73     2196.86     52.93 o
   2   0  10     8505.05     8479.35     78.47 o
   3   0  10        5.04        4.30     10.06 o
   4   0  10       51.89       37.33     12.79 o
   5   0  10     1152.32     1258.82     32.89 o
   6   0  10      214.81      262.77     26.92 o
   7   0  10      101.24      117.39     18.45 o
   8   0  10      195.02      199.73     21.95 o
   9   0  10     1348.96     1234.30     44.38 o
  10   0  10       39.47       56.41     18.30 o
  11   0  10      317.07      281.18     27.96 o
  12   0  10      252.88      276.02     28.81 o
  13   0  10      160.04      146.93     25.16 o
  14   0  10      268.42      261.07     30.25 o
  15   0  10      139.99      125.51     26.24 o
  16   0  10        3.57        4.70     20.60 o
  17   0  10      176.81      145.80     33.69 o
   1   1  10      594.52      594.90     13.05 o
   2   1  10       97.90       60.12     10.34 o
   3   1  10     1201.17     1157.24     26.76 o
   4   1  10      201.51      215.99     13.42 o
   5   1  10     1730.91     1770.59     27.02 o
   6   1  10        1.75       11.15      9.21 o
   7   1  10      204.00      204.89     15.23 o
   8   1  10      148.21      155.54     12.08 o
   9   1  10      711.26      676.95     23.45 o
  10   1  10     1843.17     1751.16     31.13 o
  11   1  10        8.85       13.88     12.17 o
  12   1  10     2783.53     2694.70     48.36 o
  13   1  10       42.60       63.14     15.45 o
  14   1  10      453.87      500.34     26.59 o
  15   1  10      152.67      174.80     19.97 o
  16   1  10       10.16       17.18     15.54 o
  17   1  10      110.69       96.44     19.84 o
   0   2  10     3608.90     3450.24    107.63 o
   1   2  10     2604.72     2496.58     67.21 o
   2   2  10     1047.83     1028.11     20.33 o
   3   2  10      128.97      132.08      7.36 o
   4   2  10       47.59       47.66      5.70 o
   5   2  10      350.26      352.86      9.96 o
   6   2  10      854.87      773.43     17.34 o
   7   2  10      930.68      890.42     22.70 o
   8   2  10     2428.86     2360.10     59.19 o
   9   2  10      113.52      109.94     12.53 o
  10   2  10      826.67      806.53     23.84 o
  11   2  10      330.68      306.04     20.22 o
  12   2  10       24.41       22.86     12.86 o
  13   2  10      172.05      141.46     17.49 o
  14   2  10      236.17      283.15     23.17 o
  15   2  10       51.70       80.96     19.13 o
  16   2  10       94.11      107.24     21.31 o
  17   2  10        3.07       -2.26     17.69 o
   1   3  10      549.24      525.48     17.87 o
   2   3  10     2401.17     2225.41     35.33 o
   3   3  10     1891.91     1806.88     24.57 o
   4   3  10     5247.78     5206.45     58.59 o
   5   3  10      387.39      403.77     14.30 o
   6   3  10     1106.44     1058.76     25.29 o
   7   3  10     1097.35     1104.72     28.10 o
   8   3  10      186.77      164.93     14.93 o
   9   3  10       31.16       27.23     11.36 o
  10   3  10      733.83      654.39     24.18 o
  11   3  10      357.27      270.83     32.78 o
  12   3  10      491.03      330.09     80.53 o
  13   3  10       38.19       22.07     14.92 o
  14   3  10      686.09      664.00     32.48 o
  15   3  10      432.35      432.08     29.15 o
  16   3  10      584.25      653.71     35.44 o
  17   3  10      129.68      151.10     24.10 o
   0   4  10     3438.88     3293.66    101.64 o
   1   4  10      440.34      431.92     17.89 o
   2   4  10     1096.46     1052.93     23.67 o
   3   4  10        1.48       -4.24      7.39 o
   4   4  10        3.25       -3.25      7.31 o
   5   4  10       11.50       20.46      8.61 o
   6   4  10      116.54      119.92     13.20 o
   7   4  10      880.93      836.73     24.78 o
   8   4  10      569.28      600.70     22.92 o
   9   4  10       48.38       55.54     12.49 o
  10   4  10      475.61      482.07     23.01 o
  11   4  10      788.93      805.75     32.03 o
  12   4  10       52.00       31.28     15.55 o
  13   4  10      172.75      164.93     20.51 o
  14   4  10      241.88      260.03     24.13 o
  15   4  10      119.45      133.51     21.51 o
  16   4  10        8.40        3.69     19.81 o
   1   5  10      486.00      514.18     19.63 o
   2   5  10       22.24       27.22      9.88 o
   3   5  10     2185.39     2159.65     29.57 o
   4   5  10       17.60       19.32      8.42 o
   5   5  10      975.56      990.37     22.88 o
   6   5  10       10.61       10.21      9.68 o
   7   5  10      205.06      163.64     14.57 o
   8   5  10      450.85      456.45     20.97 o
   9   5  10       27.18       13.06     11.37 o
  10   5  10     2810.66     2779.75     74.78 o
  11   5  10       54.89       69.81     19.15 o
  12   5  10     1947.46     1999.64     55.82 o
  13   5  10        6.47       -6.48     17.12 o
  14   5  10      776.74      714.56     40.36 o
  15   5  10      122.57       99.52     24.01 o
  16   5  10      168.30      119.74     26.32 o
   0   6  10     6396.40     6415.09    276.40 o
   1   6  10      586.65      608.80     21.10 o
   2   6  10     2821.87     2735.00     40.40 o
   3   6  10        0.49        3.29      8.28 o
   4   6  10       15.44       21.24      8.62 o
   5   6  10      166.11      171.25     12.46 o
   6   6  10       63.59       71.72     12.13 o
   7   6  10      149.73      174.03     17.55 o
   8   6  10       22.39       13.80     13.05 o
   9   6  10      294.35      283.16     21.61 o
  10   6  10       60.88       43.59     16.05 o
  11   6  10      195.67      177.74     23.97 o
  12   6  10      233.52      253.12     27.21 o
  13   6  10       84.80       99.84     22.60 o
  14   6  10       43.14       47.40     21.29 o
  15   6  10       57.21       36.51     21.75 o
   1   7  10       67.39       71.92     11.58 o
   2   7  10      110.82      111.08     12.05 o
   3   7  10      103.43       96.00     12.76 o
   4   7  10      307.87      292.29     17.62 o
   5   7  10      203.09      192.38     15.55 o
   6   7  10      110.13       98.88     13.53 o
   7   7  10       43.12       28.38     11.16 o
   8   7  10       64.53       39.45     14.40 o
   9   7  10      266.44      201.66     51.37 o
  10   7  10      379.79      285.81     71.84 o
  11   7  10       17.83       14.50     12.82 o
  12   7  10      585.06      390.47    130.83 o
  13   7  10       93.14       76.29     23.52 o
  14   7  10       93.80       67.61     26.14 o
   0   8  10      446.52      438.17     31.46 o
   1   8  10      930.65      808.37    149.69 o
   2   8  10      329.59      256.10     47.35 o
   3   8  10       40.03       53.79     14.16 o
   4   8  10      275.29      293.10     20.98 o
   5   8  10      193.95      192.53     19.23 o
   6   8  10      676.71      783.42     27.81 o
   7   8  10       80.68       82.44     14.66 o
   8   8  10     1099.73     1155.11     37.56 o
   9   8  10       78.51       69.37     17.23 o
  10   8  10      166.02      132.85     20.62 o
  11   8  10        2.11      -11.31     20.64 o
  12   8  10        0.15       -3.33     22.81 o
   1   9  10       52.65       40.77     12.88 o
   2   9  10      326.12      325.16     22.85 o
   3   9  10      170.62      147.47     18.19 o
   4   9  10      597.04      593.47     28.73 o
   5   9  10      167.53      171.51     19.36 o
   6   9  10       98.95      114.31     20.81 o
   7   9  10       34.07       39.64     18.10 o
   8   9  10       12.66       10.52     17.68 o
   9   9  10      117.30       86.15     26.86 o
  10   9  10       29.81       -2.00     28.77 o
  11   9  10       10.06       16.57     31.69 o
   0  10  10      739.28      744.49     68.73 o
   1  10  10       41.94       33.55     17.72 o
   2  10  10      412.96      429.05     29.61 o
   3  10  10        0.17        4.31     16.38 o
   4  10  10       92.06       96.73     21.19 o
   5  10  10        0.05        9.86     17.44 o
   6  10  10       25.83       37.74     18.75 o
   7  10  10        8.10       24.23     20.10 o
   8  10  10       22.91       29.14     20.57 o
   1  11  10       41.88       65.60     25.21 o
   2  11  10       18.23       40.66     24.01 o
   3  11  10      259.49      273.38     33.58 o
   4  11  10        0.14       27.36     23.45 o
   1   0  11      869.70      869.51     27.65 o
   2   0  11      205.09      208.28     17.49 o
   3   0  11       27.74       28.47     12.62 o
   4   0  11     1313.99     1283.84     37.85 o
   5   0  11        0.98       13.05     13.08 o
   6   0  11      221.97      202.16     20.81 o
   7   0  11      329.78      345.44     27.17 o
   8   0  11      324.25      362.79     27.54 o
   9   0  11     1119.96     1296.89     49.50 o
  10   0  11     1465.84     1516.20    114.46 o
  11   0  11     2148.44     2443.41     64.56 o
  12   0  11     1171.11     1115.35     48.68 o
  13   0  11      948.39      907.97     46.46 o
  14   0  11       42.57       56.70     21.88 o
  15   0  11      190.05      158.94     27.61 o
  16   0  11        4.25      -13.06     19.85 o
  17   0  11      133.81      162.80     32.40 o
   0   1  11       20.52       37.31     10.91 o
   1   1  11     5304.96     5350.74     34.05 o
   2   1  11      919.25      924.10     25.29 o
   3   1  11     1485.04     1332.93     30.09 o
   4   1  11      108.84      110.17     11.81 o
   5   1  11      235.64      232.34     13.93 o
   6   1  11       83.51       94.30     12.34 o
   7   1  11      239.08      250.63     16.46 o
   8   1  11      894.18      847.56     27.12 o
   9   1  11     1651.36     1491.48     34.73 o
  10   1  11       56.44       32.96     12.82 o
  11   1  11      713.18      726.64     28.56 o
  12   1  11      540.16      526.92     25.60 o
  13   1  11       91.60       95.88     16.27 o
  14   1  11      131.35      135.54     18.44 o
  15   1  11        0.25       -4.49     13.73 o
  16   1  11       63.34       77.56     18.57 o
  17   1  11       37.06       41.10     17.96 o
   1   2  11     1706.27     1705.60     32.67 o
   2   2  11      555.30      529.06     13.96 o
   3   2  11     2031.92     1959.38     22.47 o
   4   2  11     1422.50     1360.95     31.97 o
   5   2  11      379.53      333.52     16.42 o
   6   2  11      205.85      206.95     17.28 o
   7   2  11       25.87       19.81     12.43 o
   8   2  11      149.40      156.81     17.17 o
   9   2  11       53.34       48.94     14.22 o
  10   2  11      502.15      513.67     26.86 o
  11   2  11      622.14      659.19     30.28 o
  12   2  11       83.17       90.75     17.70 o
  13   2  11      487.03      497.76     28.71 o
  14   2  11       33.62       30.25     16.76 o
  15   2  11      113.83      121.24     21.02 o
  16   2  11        1.16      -12.96     16.08 o
  17   2  11      289.51      325.69     29.35 o
   0   3  11       17.40       11.52     12.42 o
   1   3  11     1482.52     1447.89     26.63 o
   2   3  11     1033.63     1023.50     23.05 o
   3   3  11     1312.32     1289.77     21.84 o
   4   3  11       67.16       52.08      8.65 o
   5   3  11     2634.04     2570.18     42.39 o
   6   3  11     1946.09     1890.11     26.89 o
   7   3  11     1637.81     1683.00     32.63 o
   8   3  11     1527.40     1475.40     36.93 o
   9   3  11     1824.54     1733.00     49.43 o
  10   3  11      707.67      514.57     60.38 o
  11   3  11      325.47      193.99     48.66 o
  12   3  11      786.71      659.77    137.88 o
  13   3  11      254.62      305.19     35.71 o
  14   3  11      459.61      441.03     28.89 o
  15   3  11       48.22       33.67     18.04 o
  16   3  11       20.75       10.47     17.89 o
   1   4  11     1119.79     1089.48     28.33 o
   2   4  11       74.29       53.60     10.85 o
   3   4  11     1587.18     1586.13     26.02 o
   4   4  11     1695.73     1597.28     25.32 o
   5   4  11      108.55      133.25     11.55 o
   6   4  11       20.78       12.75      8.67 o
   7   4  11       47.77       30.93     11.11 o
   8   4  11       25.60       27.55     11.55 o
   9   4  11       52.75       65.74     15.17 o
  10   4  11     1153.60     1051.94     34.97 o
  11   4  11      757.01      731.85     31.57 o
  12   4  11      208.75      218.51     21.82 o
  13   4  11      430.13      466.16     28.50 o
  14   4  11      188.60      202.33     22.99 o
  15   4  11       17.07       14.83     19.80 o
  16   4  11       11.38        6.86     19.91 o
   0   5  11     1872.64     1925.88     73.99 o
   1   5  11     3260.36     3207.27     56.20 o
   2   5  11       10.37       10.44     10.01 o
   3   5  11     1275.07     1226.17     24.92 o
   4   5  11      107.38      107.59     10.67 o
   5   5  11      540.76      526.81     18.46 o
   6   5  11       81.83       87.20     11.02 o
   7   5  11       84.53       83.96     12.95 o
   8   5  11        1.96        7.18     10.89 o
   9   5  11      489.24      515.53     26.37 o
  10   5  11       63.20       76.37     19.74 o
  11   5  11      449.28      426.90     30.89 o
  12   5  11      501.25      506.76     33.72 o
  13   5  11        0.24       -3.88     17.92 o
  14   5  11       22.25       33.54     19.97 o
  15   5  11       21.31       42.97     21.73 o
   1   6  11      264.42      256.16     15.49 o
   2   6  11       34.34       39.71      9.65 o
   3   6  11       23.62       27.56      8.77 o
   4   6  11       21.04       32.41      9.49 o
   5   6  11        0.51        6.26      9.89 o
   6   6  11        8.88       16.53     10.60 o
   7   6  11       74.99       82.25     13.37 o
   8   6  11        0.48      -12.39     12.39 o
   9   6  11      502.03      584.50     33.51 o
  10   6  11      740.08      809.81     40.54 o
  11   6  11     1059.66     1157.32     45.47 o
  12   6  11      326.33      289.26     28.97 o
  13   6  11      420.77      430.26     33.83 o
  14   6  11       32.08       11.95     19.80 o
   0   7  11       30.17       29.09     20.45 o
   1   7  11     1416.51     1398.59     34.09 o
   2   7  11      119.78      136.53     13.37 o
   3   7  11      445.76      512.06     21.76 o
   4   7  11       34.59       31.85     11.45 o
   5   7  11       94.50      141.93     14.99 o
   6   7  11       90.95       94.02     14.11 o
   7   7  11      184.43      220.88     17.66 o
   8   7  11      706.66      746.37     31.76 o
   9   7  11      765.97      773.47     46.67 o
  10   7  11      150.69      152.00     23.71 o
  11   7  11      308.90      246.95     27.63 o
  12   7  11      137.71      111.98     23.66 o
  13   7  11       37.35       39.60     21.37 o
   1   8  11      402.09      422.56     24.35 o
   2   8  11      704.04      659.33     28.44 o
   3   8  11      440.90      436.55     24.62 o
   4   8  11       67.38       48.10     15.87 o
   5   8  11      340.14      257.87     45.41 o
   6   8  11      118.23      114.77     17.15 o
   7   8  11      145.12      151.80     16.88 o
   8   8  11       57.62       48.59     16.43 o
   9   8  11       30.20       23.62     17.69 o
  10   8  11        6.00       -1.82     17.52 o
  11   8  11      115.85      104.12     28.78 o
  12   8  11        2.30      -14.17     22.44 o
   0   9  11       80.38       62.35     24.64 o
   1   9  11      335.69      332.09     20.71 o
   2   9  11       45.27       50.83     15.32 o
   3   9  11      228.82      291.48     22.42 o
   4   9  11       65.99       70.14     16.46 o
   5   9  11      363.73      404.71     25.63 o
   6   9  11      153.59      155.13     20.17 o
   7   9  11      415.43      443.52     30.63 o
   8   9  11      263.01      331.31     45.18 o
   9   9  11      513.48      587.98     56.19 o
  10   9  11       16.24       23.07     32.14 o
   1  10  11      106.92       96.97     20.85 o
   2  10  11        0.15       24.96     17.48 o
   3  10  11       95.61       58.21     19.55 o
   4  10  11        0.60       23.06     17.83 o
   5  10  11       28.78       47.69     20.29 o
   6  10  11        7.94       35.14     19.04 o
   7  10  11        1.63      -19.29     28.45 o
   0  11  11      284.22      287.24     41.97 o
   1  11  11      707.94      730.55     40.71 o
   2  11  11        7.06       22.82     23.99 o
   0   0  12     3421.74     3563.87    111.62 o
   1   0  12     3381.97     3291.00    158.78 o
   2   0  12     2000.18     2047.73     45.62 o
   3   0  12     1007.00      948.09     33.73 o
   4   0  12      823.83      844.52     35.12 o
   5   0  12      209.92      207.77     21.42 o
   6   0  12      925.13      885.47     36.83 o
   7   0  12      418.75      382.00     28.16 o
   8   0  12       11.06       -3.09     14.84 o
   9   0  12        4.31        0.01     16.08 o
  10   0  12      136.59      126.04     23.10 o
  11   0  12       26.49       38.19     19.90 o
  12   0  12      443.82      492.50     36.40 o
  13   0  12        5.48        9.53     19.05 o
  14   0  12      176.42      230.17     30.22 o
  15   0  12      211.18      204.77     31.39 o
  16   0  12      421.15      426.32     40.62 o
   1   1  12      545.72      549.24     16.14 o
   2   1  12        2.46       -3.13      9.15 o
   3   1  12      230.91      221.01     16.28 o
   4   1  12        0.64       -5.66     10.48 o
   5   1  12      492.16      508.58     20.92 o
   6   1  12      435.43      457.51     21.15 o
   7   1  12      772.66      818.33     26.49 o
   8   1  12      761.84      653.48     24.92 o
   9   1  12     4738.88     4689.47     59.05 o
  10   1  12      303.53      298.74     20.35 o
  11   1  12     1523.75     1509.09     38.02 o
  12   1  12        5.15      -10.90     12.26 o
  13   1  12      363.30      364.75     23.69 o
  14   1  12       87.50      122.72     18.44 o
  15   1  12        6.64        2.73     14.85 o
  16   1  12      505.56      522.28     30.39 o
   0   2  12      319.93      290.32     21.21 o
   1   2  12       27.51       23.89      8.58 o
   2   2  12      806.47      841.56     16.42 o
   3   2  12     1486.60     1445.68     33.02 o
   4   2  12      525.32      564.45     24.70 o
   5   2  12     1776.57     1788.34     35.20 o
   6   2  12     1414.54     1386.70     35.30 o
   7   2  12     3679.03     3543.88     70.15 o
   8   2  12        0.52       -1.04     11.84 o
   9   2  12      887.60      916.26     32.49 o
  10   2  12      129.54      125.79     18.06 o
  11   2  12        4.97      -12.86     12.86 o
  12   2  12        0.26      -11.07     13.32 o
  13   2  12      171.00      192.60     22.13 o
  14   2  12      149.60      140.37     21.30 o
  15   2  12       39.58       17.27     17.52 o
  16   2  12      139.73      171.75     24.75 o
   1   3  12      241.96      229.39     14.24 o
   2   3  12      931.08      931.51     20.03 o
   3   3  12      547.51      547.05     16.44 o
   4   3  12      483.84      406.30     14.82 o
   5   3  12      131.75      102.76     18.39 o
   6   3  12      136.56      107.28     20.57 o
   7   3  12      518.07      393.32     58.97 o
   8   3  12      531.04      415.30     67.87 o
   9   3  12      898.63      715.54    120.70 o
  10   3  12        3.49        2.26      9.33 o
  11   3  12       89.93       77.14     24.48 o
  12   3  12        6.96        5.28     13.82 o
  13   3  12        4.52      -10.01     13.77 o
  14   3  12      852.76      870.03     37.95 o
  15   3  12      103.27      107.67     21.82 o
  16   3  12      258.70      282.87     28.17 o
   0   4  12       41.30       43.30     15.23 o
   1   4  12      268.12      251.43     15.35 o
   2   4  12      199.35      202.54     12.96 o
   3   4  12     3750.51     3536.83     43.48 o
   4   4  12      116.57      123.14     10.69 o
   5   4  12     1434.59     1392.47     27.94 o
   6   4  12     1904.40     1781.27     49.37 o
   7   4  12     1911.51     1933.95     41.90 o
   8   4  12        6.57       -3.58     12.26 o
   9   4  12      326.89      322.92     22.84 o
  10   4  12        0.33        7.15     13.85 o
  11   4  12       28.84       38.28     15.84 o
  12   4  12      109.33       87.47     18.29 o
  13   4  12        9.21       14.39     16.24 o
  14   4  12      157.30      155.27     25.78 o
  15   4  12        9.31        7.66     19.97 o
   1   5  12       41.36       56.07     11.15 o
   2   5  12      514.24      535.51     18.94 o
   3   5  12      457.19      454.87     17.54 o
   4   5  12      294.97      303.86     14.42 o
   5   5  12     1730.16     1563.04     33.16 o
   6   5  12      174.63      194.44     17.80 o
   7   5  12      170.95      198.21     18.39 o
   8   5  12      577.33      633.16     28.65 o
   9   5  12     1922.93     2057.66     49.05 o
  10   5  12       36.44       48.15     18.76 o
  11   5  12     1171.73     1197.80     46.17 o
  12   5  12       29.25       17.90     18.81 o
  13   5  12      296.30      290.72     29.68 o
  14   5  12      360.40      370.27     33.11 o
   0   6  12       60.09       58.72     16.13 o
   1   6  12     1181.87     1188.24     28.51 o
   2   6  12      553.48      511.32     19.38 o
   3   6  12     1213.55     1202.67     25.00 o
   4   6  12      179.81      226.56     16.21 o
   5   6  12      214.27      215.91     15.89 o
   6   6  12      524.68      519.25     30.53 o
   7   6  12      251.12      239.88     23.82 o
   8   6  12        1.38       19.19     16.13 o
   9   6  12        6.66       -4.89     16.07 o
  10   6  12        9.01       15.06     18.24 o
  11   6  12        4.06       -2.95     17.25 o
  12   6  12       35.45       20.21     19.72 o
  13   6  12       30.62       34.75     21.08 o
   1   7  12      128.78      141.21     18.90 o
   2   7  12        2.05        8.41     10.14 o
   3   7  12        0.42        2.28     10.55 o
   4   7  12       26.55       18.71     11.60 o
   5   7  12        1.23        5.89     10.81 o
   6   7  12       49.92       36.51     16.88 o
   7   7  12      483.02      508.25     31.67 o
   8   7  12      274.91      209.83     24.78 o
   9   7  12     1428.94     1522.29     50.07 o
  10   7  12      200.47      197.06     25.55 o
  11   7  12      333.60      343.54     30.74 o
  12   7  12       19.33       20.16     20.08 o
   0   8  12      438.25      520.27     43.38 o
   1   8  12        1.54        6.41     11.87 o
   2   8  12      538.28      542.93     26.95 o
   3   8  12       47.60       56.25     14.89 o
   4   8  12      207.42      233.71     20.48 o
   5   8  12      554.78      615.53     28.72 o
   6   8  12      195.84      220.25     29.07 o
   7   8  12     1327.44     1269.55     52.94 o
   8   8  12        1.32      -12.62     14.93 o
   9   8  12      329.26      221.43     82.22 o
  10   8  12       77.26       22.86     14.03 o
  11   8  12       18.32        1.25     15.75 o
   1   9  12       14.65       14.11     12.59 o
   2   9  12       12.74        6.17     11.82 o
   3   9  12       58.71       64.70     17.26 o
   4   9  12       16.28       47.69     15.79 o
   5   9  12       28.48       34.44     15.35 o
   6   9  12      101.37      132.30     27.12 o
   7   9  12      195.24      223.29     41.32 o
   8   9  12      120.64      159.46     49.59 o
   9   9  12      346.51      336.89     48.15 o
   0  10  12       41.60       46.39     21.26 o
   1  10  12      239.13      236.48     25.79 o
   2  10  12       67.95       65.04     20.14 o
   3  10  12      488.24      532.97     34.59 o
   4  10  12       26.93       10.75     18.35 o
   5  10  12      204.71      245.04     40.37 o
   6  10  12      229.63      203.18     40.36 o
   1   0  13       21.93       37.41     20.21 o
   2   0  13     1294.37     1199.45     52.85 o
   3   0  13      258.40      235.18     20.99 o
   4   0  13      204.64      237.30     22.25 o
   5   0  13      396.38      366.95     26.55 o
   6   0  13      282.48      258.30     21.21 o
   7   0  13      341.00      307.68     27.11 o
   8   0  13      996.86     1202.72     45.11 o
   9   0  13      449.52      406.40     44.22 o
  10   0  13     2072.53     1949.94     59.58 o
  11   0  13      484.37      458.37     35.35 o
  12   0  13      920.28      997.73     48.29 o
  13   0  13       50.03       47.23     21.93 o
  14   0  13       97.30       91.81     25.07 o
  15   0  13       57.89       28.25     23.45 o
  16   0  13        6.79        7.24     23.65 o
   0   1  13     5344.26     5244.94     60.18 o
   1   1  13      333.16      341.04     18.37 o
   2   1  13        8.56        1.51     10.52 o
   3   1  13      298.62      275.66     18.29 o
   4   1  13     3233.90     3146.58     55.50 o
   5   1  13      353.93      371.55     21.50 o
   6   1  13     1167.15     1116.31     25.63 o
   7   1  13        5.97       -0.03     10.45 o
   8   1  13      140.10      148.97     15.92 o
   9   1  13        1.38       -2.25     11.74 o
  10   1  13       12.52        5.35     12.24 o
  11   1  13       31.18       34.64     13.86 o
  12   1  13        2.67        1.13     12.91 o
  13   1  13       44.44       30.91     14.74 o
  14   1  13        0.09       -0.69     14.43 o
  15   1  13       21.71       33.66     16.98 o
  16   1  13       42.46       46.20     18.69 o
   1   2  13      207.70      194.21     12.61 o
   2   2  13       38.98       21.24     11.61 o
   3   2  13     1117.70     1077.99     30.66 o
   4   2  13       31.00       34.99     12.88 o
   5   2  13        7.86        7.06     11.09 o
   6   2  13     2178.65     2003.27     42.13 o
   7   2  13       64.79       61.83     14.79 o
   8   2  13      461.53      504.45     26.49 o
   9   2  13       18.73       17.47     13.95 o
  10   2  13      772.57      682.91     31.30 o
  11   2  13       17.47       22.71     14.75 o
  12   2  13      253.99      274.57     24.14 o
  13   2  13       47.30       35.84     16.69 o
  14   2  13       48.04       44.84     18.48 o
  15   2  13       26.45       -9.98     17.35 o
   0   3  13       30.13       31.64     15.09 o
   1   3  13        0.41       -7.94      9.25 o
   2   3  13       80.16       69.47      9.36 o
   3   3  13       18.42        4.10     11.31 o
   4   3  13     1974.86     1928.81     48.28 o
   5   3  13      155.09      143.85     15.53 o
   6   3  13     1550.81     1584.90     43.94 o
   7   3  13      299.18      220.00     42.03 o
   8   3  13     1544.24     1468.05     45.19 o
   9   3  13      197.35      139.98     31.27 o
  10   3  13        7.12       -5.37     12.28 o
  11   3  13        3.94        6.56     13.54 o
  12   3  13        0.36      -13.59     13.59 o
  13   3  13       19.44       24.23     16.79 o
  14   3  13      534.36      665.11     35.37 o
  15   3  13      221.55      203.31     25.42 o
   1   4  13      256.29      259.84     15.56 o
   2   4  13       61.00       64.84     10.13 o
   3   4  13      235.35      253.93     18.80 o
   4   4  13       62.59       49.58     12.48 o
   5   4  13      439.25      472.25     20.97 o
   6   4  13     2495.72     2436.62     46.93 o
   7   4  13      141.23      171.90     18.63 o
   8   4  13      476.79      507.73     26.97 o
   9   4  13       10.89        2.43     13.71 o
  10   4  13      970.26      968.64     35.87 o
  11   4  13       48.78       42.49     16.43 o
  12   4  13      451.00      408.96     27.96 o
  13   4  13        6.06       -8.56     17.38 o
  14   4  13       33.02       14.18     20.25 o
   0   5  13     1638.41     1555.09     87.94 o
   1   5  13      431.74      422.06     19.92 o
   2   5  13      104.52      117.43     11.98 o
   3   5  13       60.39       53.15     10.27 o
   4   5  13     1159.55     1165.79     31.05 o
   5   5  13      202.05      203.26     18.67 o
   6   5  13      121.76      135.12     17.27 o
   7   5  13       18.24        9.70     13.36 o
   8   5  13      140.51      138.43     18.47 o
   9   5  13       39.27       38.76     18.25 o
  10   5  13        8.79       16.56     17.89 o
  11   5  13       16.84       13.66     17.94 o
  12   5  13       92.37      132.08     24.47 o
  13   5  13        3.67        2.67     19.63 o
  14   5  13       30.49       21.62     21.38 o
   1   6  13        9.73       14.24     10.84 o
   2   6  13      178.58      211.22     14.52 o
   3   6  13       83.81       88.69     12.10 o
   4   6  13      154.60      196.81     21.54 o
   5   6  13      250.20      253.99     23.73 o
   6   6  13      366.56      371.47     27.42 o
   7   6  13      128.01      130.17     21.48 o
   8   6  13      424.95      447.28     31.24 o
   9   6  13       76.16       61.98     20.52 o
  10   6  13     1179.26     1203.12     50.93 o
  11   6  13      157.21      110.21     23.80 o
  12   6  13      574.29      649.94     39.95 o
  13   6  13        2.76      -14.60     19.09 o
   0   7  13     1562.48     1439.65     60.84 o
   1   7  13        0.02       17.32     15.05 o
   2   7  13        5.94        0.96     11.07 o
   3   7  13      186.24      202.75     17.46 o
   4   7  13     1279.83     1341.72     42.96 o
   5   7  13       28.37       37.75     17.20 o
   6   7  13      632.85      603.98     33.74 o
   7   7  13       13.73       -5.24     16.50 o
   8   7  13      108.03      105.36     22.14 o
   9   7  13        3.35       -3.66     17.30 o
  10   7  13       48.70       34.56     20.45 o
  11   7  13       32.43       28.99     20.34 o
   1   8  13        3.71        6.86     12.33 o
   2   8  13       17.77       26.58     13.78 o
   3   8  13      386.08      392.21     23.88 o
   4   8  13      289.71      280.50     31.02 o
   5   8  13       53.01       79.50     23.88 o
   6   8  13      274.39      289.72     32.17 o
   7   8  13        0.21        9.08     21.31 o
   8   8  13       68.03       69.02     24.68 o
   9   8  13       38.74       33.35     24.02 o
  10   8  13      103.56       79.09     23.27 o
   0   9  13      360.24      369.30     33.18 o
   1   9  13        2.96        2.81     12.88 o
   2   9  13       34.01       23.59     15.36 o
   3   9  13       74.79       56.74     22.60 o
   4   9  13      666.63      601.34     40.96 o
   5   9  13       25.81       11.44     14.92 o
   6   9  13      532.28      403.84     88.89 o
   7   9  13       14.79        5.92     30.35 o
   1  10  13        1.58       15.09     16.15 o
   2  10  13        7.29        2.36     20.39 o
   3  10  13        1.50       -2.92     26.59 o
   0   0  14        3.66       26.65     30.44 o
   1   0  14       34.29       45.33     22.38 o
   2   0  14     5697.77     5606.61    107.30 o
   3   0  14     1955.85     1861.56     70.02 o
   4   0  14      756.00      727.12     33.70 o
   5   0  14     2563.94     2590.52     58.76 o
   6   0  14      188.46      177.42     19.57 o
   7   0  14     1060.00      905.74     44.72 o
   8   0  14        2.14       -0.41     15.45 o
   9   0  14       49.27       61.89     20.76 o
  10   0  14       14.04        2.34     17.47 o
  11   0  14        5.80       21.83     18.36 o
  12   0  14       35.96       52.07     21.76 o
  13   0  14      106.71      168.30     28.21 o
  14   0  14      356.97      354.46     37.06 o
  15   0  14      458.87      548.42     44.76 o
   1   1  14     3401.82     3389.97     46.14 o
   2   1  14      311.53      306.22     19.29 o
   3   1  14     1451.31     1383.72     34.05 o
   4   1  14        1.06       -4.42     10.88 o
   5   1  14        8.21        2.26     11.50 o
   6   1  14       44.32       47.18     11.84 o
   7   1  14     2548.59     2519.65     48.96 o
   8   1  14       11.81       21.33     12.12 o
   9   1  14     1806.68     1857.89     40.89 o
  10   1  14       40.90       76.31     15.31 o
  11   1  14        5.45        7.33     12.96 o
  12   1  14      243.30      243.22     21.23 o
  13   1  14       13.49       19.81     14.89 o
  14   1  14       64.31       56.14     17.93 o
  15   1  14      224.11      202.74     23.55 o
   0   2  14       12.52       11.79     18.84 o
   1   2  14       66.91       55.93     12.58 o
   2   2  14      515.56      530.07     23.91 o
   3   2  14     3331.73     3257.79     50.02 o
   4   2  14      177.26      180.44     17.37 o
   5   2  14     2858.15     2888.73     45.91 o
   6   2  14      342.16      325.89     20.05 o
   7   2  14     1731.82     1673.08     41.55 o
   8   2  14      321.14      274.60     22.01 o
   9   2  14       35.55        8.90     13.88 o
  10   2  14      320.47      292.77     23.53 o
  11   2  14      149.94      165.66     20.64 o
  12   2  14       27.89       10.74     15.56 o
  13   2  14       87.14       68.48     19.28 o
  14   2  14       17.65       13.80     17.47 o
  15   2  14      213.53      184.21     25.62 o
   1   3  14      836.06      806.92     27.33 o
   2   3  14        1.86        0.44     10.90 o
   3   3  14      536.36      487.61     24.33 o
   4   3  14     3703.75     3569.98     58.99 o
   5   3  14        7.82        6.57     11.72 o
   6   3  14      578.93      539.35     27.23 o
   7   3  14     2239.12     2215.02     47.21 o
   8   3  14       11.34       -8.95     13.74 o
   9   3  14      556.73      498.70     27.57 o
  10   3  14        4.87        7.10     14.24 o
  11   3  14        9.05        0.67     14.42 o
  12   3  14       16.22        3.30     15.58 o
  13   3  14       20.91       -4.36     16.22 o
  14   3  14      550.94      631.69     35.47 o
   0   4  14      972.97      896.24     40.31 o
   1   4  14      173.23      184.01     16.86 o
   2   4  14       60.00       58.90     14.07 o
   3   4  14     3643.01     3421.52     61.79 o
   4   4  14       35.15       10.63     13.27 o
   5   4  14     1794.26     1861.30     36.48 o
   6   4  14      291.13      284.75     21.60 o
   7   4  14     1364.97     1369.98     51.83 o
   8   4  14        1.46      -10.17     13.02 o
   9   4  14        2.70      -11.02     13.43 o
  10   4  14      319.70      328.83     25.02 o
  11   4  14      155.16      138.76     20.83 o
  12   4  14      140.25      150.45     25.12 o
  13   4  14      235.90      220.46     28.66 o
  14   4  14       30.70        3.71     19.77 o
   1   5  14      820.08      823.72     30.43 o
   2   5  14      401.66      358.24     21.91 o
   3   5  14      653.83      659.28     28.34 o
   4   5  14      302.69      283.46     19.32 o
   5   5  14       37.41        8.76     13.22 o
   6   5  14       29.16       30.45     14.40 o
   7   5  14     2017.45     2042.01     46.31 o
   8   5  14       55.03       64.79     19.69 o
   9   5  14      847.43      911.25     41.67 o
  10   5  14      212.40      218.02     26.17 o
  11   5  14       57.97       60.70     21.31 o
  12   5  14      163.73      176.99     27.00 o
  13   5  14       19.42       22.00     21.18 o
   0   6  14      348.54      336.95     26.93 o
   1   6  14       28.42       23.97     13.08 o
   2   6  14     1265.41     1263.31     35.45 o
   3   6  14     1426.91     1462.68     59.55 o
   4   6  14       45.13       57.88     17.94 o
   5   6  14      830.26      884.52     37.95 o
   6   6  14       22.46       29.69     17.46 o
   7   6  14      443.16      436.25     30.83 o
   8   6  14        3.03       -2.22     17.03 o
   9   6  14        4.86      -15.08     17.39 o
  10   6  14       34.20       29.13     20.12 o
  11   6  14       12.98        2.45     19.53 o
  12   6  14        0.14        7.51     20.39 o
   1   7  14     1081.41     1023.55     49.91 o
   2   7  14      317.80      335.80     27.53 o
   3   7  14      392.82      349.50     32.38 o
   4   7  14       15.04        9.37     16.43 o
   5   7  14        0.98       -4.17     16.04 o
   6   7  14       93.68       96.92     21.10 o
   7   7  14      780.41      743.07     38.83 o
   8   7  14        0.69       -8.37     17.69 o
   9   7  14      696.13      644.15     38.75 o
  10   7  14        0.45       10.29     19.94 o
   0   8  14      403.70      361.81     83.35 o
   1   8  14        9.51        2.87     16.66 o
   2   8  14      552.70      625.62     40.70 o
   3   8  14      511.38      538.25     38.94 o
   4   8  14      293.10      335.18     34.27 o
   5   8  14      910.46      943.47     63.14 o
   6   8  14       91.20       63.45     25.35 o
   7   8  14      507.31      566.48     72.04 o
   8   8  14      301.54      293.49     34.90 o
   1   9  14      302.76      293.12     31.98 o
   2   9  14      203.13      202.70     30.09 o
   3   9  14       17.84       11.10     21.91 o
   4   9  14      115.29      100.21     26.76 o
   5   9  14       23.54       41.24     24.28 o
   6   9  14       36.68       40.32     25.39 o
   1   0  15        7.74       11.99     19.71 o
   2   0  15      276.03      264.93     32.82 o
   3   0  15      638.24      660.05     45.67 o
   4   0  15        0.30        3.66     19.47 o
   5   0  15      160.41      172.59     21.78 o
   6   0  15      507.23      479.15     28.07 o
   7   0  15     1599.58     1715.99     53.78 o
   8   0  15      283.25      304.27     33.04 o
   9   0  15      672.53      723.23     40.53 o
  10   0  15      231.68      256.39     29.33 o
  11   0  15      202.21      235.56     29.71 o
  12   0  15       10.14       13.61     20.55 o
  13   0  15      438.82      410.85     38.30 o
  14   0  15       11.12       -1.17     23.21 o
   0   1  15      620.40      616.07     44.44 o
   1   1  15      940.65      965.09     37.59 o
   2   1  15       52.74       50.99     12.12 o
   3   1  15      531.87      519.64     24.22 o
   4   1  15      193.25      198.62     17.90 o
   5   1  15     1186.07     1169.38     34.72 o
   6   1  15      566.47      612.78     24.04 o
   7   1  15      197.37      206.89     22.34 o
   8   1  15       52.63       44.34     14.96 o
   9   1  15       55.91       54.05     16.03 o
  10   1  15        0.69       13.58     14.42 o
  11   1  15      133.15      176.43     19.16 o
  12   1  15       17.84       20.92     15.05 o
  13   1  15      143.57      133.81     19.65 o
  14   1  15       62.53       70.31     21.32 o
   1   2  15       55.32       77.66     16.73 o
   2   2  15       18.70       10.66     11.33 o
   3   2  15       27.08       27.11     12.55 o
   4   2  15       13.58        3.98     12.17 o
   5   2  15      802.34      738.90     27.35 o
   6   2  15       33.09       34.11     12.20 o
   7   2  15     1040.57      975.83     34.27 o
   8   2  15       56.60       64.21     16.26 o
   9   2  15       38.79       29.31     15.02 o
  10   2  15      240.63      230.21     22.57 o
  11   2  15       38.04       19.89     15.96 o
  12   2  15       14.27      -12.39     15.20 o
  13   2  15      163.54      173.58     23.71 o
  14   2  15       28.63       22.29     19.12 o
   0   3  15       60.22       48.68     22.86 o
   1   3  15      155.97      130.00     18.80 o
   2   3  15       44.71       39.97     12.94 o
   3   3  15      579.07      578.58     26.65 o
   4   3  15      190.64      177.95     18.75 o
   5   3  15     3146.81     3154.44     50.32 o
   6   3  15      933.39      922.22     33.81 o
   7   3  15     1161.89     1226.54     38.17 o
   8   3  15       13.98       -5.22     13.83 o
   9   3  15       27.97       15.66     14.83 o
  10   3  15       40.89       40.62     16.72 o
  11   3  15       34.88       12.06     16.08 o
  12   3  15      127.40      109.09     21.07 o
  13   3  15        7.79       -8.09     16.45 o
   1   4  15       36.59        2.33     14.13 o
   2   4  15       29.84       18.45     12.74 o
   3   4  15        0.41      -11.21     12.20 o
   4   4  15       93.76       62.71     15.72 o
   5   4  15      248.98      267.42     18.36 o
   6   4  15       11.45       11.28     14.17 o
   7   4  15      409.35      462.87     26.83 o
   8   4  15        4.58       -3.14     13.81 o
   9   4  15       16.66        8.24     14.75 o
  10   4  15       84.22       70.63     18.38 o
  11   4  15        9.24       -2.48     15.74 o
  12   4  15        2.06        2.75     19.37 o
  13   4  15      207.72      212.26     29.32 o
   0   5  15       44.70       31.13     21.96 o
   1   5  15     1156.70     1178.95     40.54 o
   2   5  15      129.04      123.79     16.87 o
   3   5  15      753.56      694.27     30.26 o
   4   5  15      128.83      116.04     16.33 o
   5   5  15      934.92      903.81     33.53 o
   6   5  15      893.13      817.54     32.86 o
   7   5  15       97.04       74.28     20.08 o
   8   5  15       37.90       31.77     18.64 o
   9   5  15       51.44       45.89     20.38 o
  10   5  15       10.33        3.24     18.39 o
  11   5  15       50.23       75.61     23.03 o
  12   5  15       34.53       30.54     21.78 o
   1   6  15        1.25       16.47     14.91 o
   2   6  15       31.59       32.82     17.26 o
   3   6  15      271.19      255.83     22.28 o
   4   6  15        2.68      -10.97     14.98 o
   5   6  15       61.39       78.81     19.71 o
   6   6  15       73.99       58.71     19.94 o
   7   6  15      569.00      617.42     36.06 o
   8   6  15       52.24       31.90     19.65 o
   9   6  15      259.57      241.39     28.57 o
  10   6  15       83.55       81.92     23.49 o
  11   6  15      125.11      119.76     25.61 o
   0   7  15       50.48       28.95     37.34 o
   1   7  15      261.61      312.78     40.51 o
   2   7  15        3.64       14.85     21.10 o
   3   7  15      140.25      128.14     25.13 o
   4   7  15       49.87       36.63     22.75 o
   5   7  15      352.40      353.75     35.41 o
   6   7  15       62.04       58.37     20.51 o
   7   7  15      187.91      175.49     25.03 o
   8   7  15        0.96       -9.00     18.74 o
   9   7  15        3.93       -2.28     19.06 o
   1   8  15       55.67       46.58     22.51 o
   2   8  15       11.84       23.90     26.36 o
   3   8  15       38.11       41.35     23.14 o
   4   8  15       55.71       66.38     25.28 o
   5   8  15      426.21      495.87     41.28 o
   6   8  15       36.94        8.46     23.82 o
   7   8  15      445.98      440.96     40.51 o
   0   9  15       13.99        8.72     26.91 o
   1   9  15       51.06       67.48     37.07 o
   2   9  15        4.03        7.74     26.63 o
   3   9  15      100.30       87.51     47.56 o
   0   0  16     1286.41     1235.85     83.08 o
   1   0  16      999.34      956.65     53.43 o
   2   0  16     1487.67     1416.27     63.03 o
   3   0  16      202.23      170.10     30.74 o
   4   0  16      992.01      949.58     54.53 o
   5   0  16      134.51      154.18     30.60 o
   6   0  16       38.54       57.37     16.17 o
   7   0  16      225.36      224.18     26.33 o
   8   0  16       13.57       15.50     17.61 o
   9   0  16      180.81      135.03     24.24 o
  10   0  16       14.98        5.50     18.49 o
  11   0  16       12.52        8.45     19.80 o
  12   0  16      437.68      467.16     39.53 o
  13   0  16      240.07      251.65     34.45 o
   1   1  16       41.08       55.37     16.91 o
   2   1  16        0.31       -6.66     13.88 o
   3   1  16       28.59       19.48     15.45 o
   4   1  16       96.71       92.63     14.92 o
   5   1  16      548.14      565.19     27.28 o
   6   1  16      529.66      567.57     24.28 o
   7   1  16       47.91       45.11     15.44 o
   8   1  16      298.17      351.74     24.76 o
   9   1  16        7.35        2.79     14.09 o
  10   1  16      139.32      133.59     19.93 o
  11   1  16        3.69       23.93     16.53 o
  12   1  16      110.02      139.18     22.69 o
  13   1  16      100.54       97.22     22.11 o
   0   2  16      313.24      298.73     35.22 o
   1   2  16       28.59       23.38     15.87 o
   2   2  16      750.96      754.77     35.36 o
   3   2  16       21.79       22.39     15.89 o
   4   2  16     1138.58     1120.42     76.49 o
   5   2  16       10.16        8.38     11.93 o
   6   2  16       24.69       22.69     12.30 o
   7   2  16        2.79        4.02     13.44 o
   8   2  16        0.94       -4.18     13.81 o
   9   2  16        0.21       -6.11     14.02 o
  10   2  16       38.96       14.20     15.70 o
  11   2  16       49.45       26.24     17.11 o
  12   2  16      212.83      225.83     25.29 o
  13   2  16      164.15      164.66     24.25 o
   1   3  16      273.10      266.15     24.39 o
   2   3  16      118.95      121.41     19.78 o
   3   3  16      602.50      600.75     33.24 o
   4   3  16      537.51      537.55     32.85 o
   5   3  16      312.43      325.18     21.31 o
   6   3  16      468.76      481.61     27.18 o
   7   3  16        4.12        1.92     13.99 o
   8   3  16      156.99      141.47     19.63 o
   9   3  16      159.11      144.56     20.43 o
  10   3  16      105.33      108.78     20.14 o
  11   3  16      143.07      140.16     21.98 o
  12   3  16        1.27       -9.31     16.73 o
   0   4  16      219.36      229.18     33.70 o
   1   4  16       95.69       94.14     19.10 o
   2   4  16      447.85      450.11     29.45 o
   3   4  16      174.47      177.98     22.28 o
   4   4  16      821.44      911.31     39.01 o
   5   4  16       62.48       77.58     14.06 o
   6   4  16       27.27       24.62     18.32 o
   7   4  16       43.48       36.14     15.77 o
   8   4  16       35.87       36.37     16.15 o
   9   4  16       31.19       51.04     17.80 o
  10   4  16       63.21       50.64     18.60 o
  11   4  16       24.99       23.42     20.09 o
  12   4  16      270.99      307.59     32.24 o
   1   5  16       19.89       18.98     15.99 o
   2   5  16        0.09        5.77     15.33 o
   3   5  16       22.66        5.26     15.60 o
   4   5  16      131.05      128.50     18.93 o
   5   5  16        4.85      -11.81     11.81 o
   6   5  16      178.45      173.67     23.57 o
   7   5  16       30.33       16.97     17.87 o
   8   5  16      206.77      229.14     26.76 o
   9   5  16        3.44        3.27     18.72 o
  10   5  16      361.85      418.10     34.17 o
  11   5  16        6.55       -5.13     19.38 o
   0   6  16      628.75      669.98     49.25 o
   1   6  16      303.88      292.56     30.82 o
   2   6  16      682.28      743.32     43.45 o
   3   6  16        3.19       12.28     16.98 o
   4   6  16      511.85      531.20     39.14 o
   5   6  16        1.24       -3.40     15.92 o
   6   6  16        1.43        4.12     17.97 o
   7   6  16      118.59       95.84     22.76 o
   8   6  16       46.82       49.35     21.38 o
   9   6  16       65.38       50.29     22.09 o
   1   7  16        2.20       18.81     25.45 o
   2   7  16        0.64      -12.66     18.83 o
   3   7  16      133.54      114.36     26.93 o
   4   7  16       62.86       66.31     30.47 o
   5   7  16      359.40      367.47     45.58 o
   6   7  16      151.60      138.37     29.50 o
   7   7  16       26.97       43.75     21.50 o
   8   7  16       77.26       88.81     24.06 o
   0   8  16      117.92      159.66     52.36 o
   1   8  16        3.30        2.97     21.38 o
   2   8  16      289.31      298.51     43.23 o
   3   8  16      178.16      170.62     38.15 o
   4   8  16      324.73      275.25     42.19 o
   5   8  16        1.97      -11.77     26.07 o
   1   0  17       69.67      117.85     28.77 o
   2   0  17       15.79       25.38     23.77 o
   3   0  17      222.95      257.43     35.83 o
   4   0  17       57.47       51.01     26.45 o
   5   0  17      173.31      135.14     31.19 o
   6   0  17        5.82      -13.09     17.89 o
   7   0  17       28.53       19.87     24.42 o
   8   0  17      272.64      342.71     38.14 o
   9   0  17        4.56       19.86     19.20 o
  10   0  17       51.18       95.52     24.36 o
  11   0  17      257.69      326.65     35.24 o
  12   0  17      119.98      114.93     28.86 o
   0   1  17       27.30       26.39     24.35 o
   1   1  17     1501.28     1490.53     47.21 o
   2   1  17     1498.65     1458.56     46.98 o
   3   1  17      144.37      131.32     21.63 o
   4   1  17     1683.73     1600.96     49.54 o
   5   1  17        3.44      -11.77     15.53 o
   6   1  17        1.45       -6.70     12.78 o
   7   1  17      239.06      224.35     21.48 o
   8   1  17       48.97       51.09     16.43 o
   9   1  17      238.75      255.71     23.85 o
  10   1  17       42.11       46.45     17.93 o
  11   1  17      216.19      221.15     25.11 o
  12   1  17      225.64      249.75     27.05 o
   1   2  17      112.25      116.80     20.66 o
   2   2  17       11.31       26.11     16.66 o
   3   2  17      252.53      260.00     25.49 o
   4   2  17      324.97      305.09     27.21 o
   5   2  17       13.45       13.24     15.08 o
   6   2  17      306.68      365.56     23.65 o
   7   2  17       33.65       30.12     15.05 o
   8   2  17      187.61      187.15     21.65 o
   9   2  17       16.11       11.92     15.53 o
  10   2  17       10.57       11.37     16.46 o
  11   2  17      199.82      214.96     24.91 o
  12   2  17        7.18       17.63     18.79 o
   0   3  17       33.04       38.16     24.60 o
   1   3  17      947.02      918.67     39.56 o
   2   3  17      224.04      232.34     24.64 o
   3   3  17      261.06      256.97     25.63 o
   4   3  17      541.36      581.44     34.28 o
   5   3  17        0.68        2.23     14.36 o
   6   3  17      160.99      178.35     23.64 o
   7   3  17       48.77       47.78     16.14 o
   8   3  17       76.62       73.66     17.97 o
   9   3  17      308.00      367.04     27.67 o
  10   3  17       79.76       91.39     20.61 o
  11   3  17      115.33      118.61     22.19 o
   1   4  17      146.32      151.72     22.07 o
   2   4  17       42.31       36.45     17.62 o
   3   4  17      368.90      421.69     30.39 o
   4   4  17      230.04      264.86     23.61 o
   5   4  17       18.30       34.99     13.36 o
   6   4  17      390.45      447.06     31.27 o
   7   4  17        3.63        0.62     16.26 o
   8   4  17      227.40      255.05     24.06 o
   9   4  17       67.46       89.40     20.18 o
  10   4  17        3.99       -1.72     19.85 o
   0   5  17      191.49      210.85     34.50 o
   1   5  17      549.39      567.05     33.92 o
   2   5  17      682.74      767.43     37.64 o
   3   5  17       73.69       66.00     19.33 o
   4   5  17      385.83      397.60     27.35 o
   5   5  17        0.43       -7.98     18.73 o
   6   5  17       13.36       16.35     20.66 o
   7   5  17       70.25       46.98     24.25 o
   8   5  17       29.75       10.63     19.37 o
   9   5  17      371.01      324.80     31.76 o
   1   6  17       25.61       61.69     29.80 o
   2   6  17       32.55       15.51     21.00 o
   3   6  17      114.37      122.53     23.32 o
   4   6  17        6.51       18.33     20.61 o
   5   6  17       41.21       33.63     22.34 o
   6   6  17       15.01       29.12     22.91 o
   7   6  17        0.24       -9.88     20.60 o
   8   6  17      199.86      227.11     33.49 o
   0   7  17        4.45       -2.98     38.29 o
   1   7  17      669.98      688.34     75.43 o
   2   7  17      501.75      510.93     42.17 o
   3   7  17       66.18       91.70     33.44 o
   4   7  17      731.49      829.61     62.71 o
   5   7  17        4.64       33.31     30.33 o
   0   0  18      329.40      373.71     60.48 o
   1   0  18     1854.53     1807.21     75.66 o
   2   0  18        4.69      -14.34     25.57 o
   3   0  18       17.74       -6.84     22.01 o
   4   0  18      642.28      640.69     59.06 o
   5   0  18      313.15      351.62     42.46 o
   6   0  18      428.60      505.04     39.20 o
   7   0  18        4.74       11.21     36.46 o
   8   0  18      167.22       96.30     32.17 o
   9   0  18       45.43       83.28     31.68 o
  10   0  18       82.50       69.62     32.46 o
  11   0  18      538.46      597.22     57.40 o
   1   1  18       26.75       34.03     18.08 o
   2   1  18      407.90      395.48     30.29 o
   3   1  18     1100.04     1089.99     43.98 o
   4   1  18      429.98      423.31     31.45 o
   5   1  18      144.31      150.91     23.67 o
   6   1  18        1.25       -6.40     13.19 o
   7   1  18        5.14       21.49     18.10 o
   8   1  18       48.57       52.12     20.36 o
   9   1  18       36.98       42.81     20.82 o
  10   1  18        5.67        2.76     19.24 o
  11   1  18      253.00      282.87     27.62 o
   0   2  18     1010.82     1036.00     60.56 o
   1   2  18      997.70      980.00     41.84 o
   2   2  18      106.13      109.22     21.63 o
   3   2  18       20.82       30.11     18.39 o
   4   2  18      331.83      334.92     29.24 o
   5   2  18      247.78      257.11     24.42 o
   6   2  18      460.47      506.31     27.80 o
   7   2  18      350.47      364.99     31.04 o
   8   2  18        0.04      -11.50     17.02 o
   9   2  18      171.28      187.29     26.97 o
  10   2  18        1.97       -9.70     18.85 o
   1   3  18      385.48      439.79     31.33 o
   2   3  18      166.14      173.30     24.04 o
   3   3  18      868.04      921.95     41.59 o
   4   3  18       98.73      107.77     21.88 o
   5   3  18      306.35      337.39     24.08 o
   6   3  18      157.83      160.96     24.34 o
   7   3  18      107.98      109.87     23.27 o
   8   3  18      253.44      260.08     29.02 o
   9   3  18      367.20      449.23     34.96 o
  10   3  18        6.88      -18.70     18.70 o
   0   4  18      550.70      603.59     50.90 o
   1   4  18      938.12      924.64     41.77 o
   2   4  18       65.16       78.28     20.78 o
   3   4  18      169.33      182.66     24.92 o
   4   4  18       88.38       97.84     19.74 o
   5   4  18       18.35        6.34     11.85 o
   6   4  18      113.64      132.21     31.05 o
   7   4  18      596.79      611.53     37.27 o
   8   4  18        1.87        1.03     19.00 o
   9   4  18      203.72      220.08     33.85 o
   1   5  18      108.04      114.83     22.27 o
   2   5  18      328.79      347.01     29.85 o
   3   5  18      174.18      158.39     24.42 o
   4   5  18      344.46      346.31     31.49 o
   5   5  18       64.96       69.80     24.95 o
   6   5  18       14.65        8.66     22.02 o
   7   5  18      169.95      218.83     32.78 o
   0   6  18      158.62      176.16     53.99 o
   1   6  18      988.10      999.41     66.75 o
   2   6  18        2.69       -0.08     28.95 o
   3   6  18       24.72       21.27     20.01 o
   4   6  18      106.16      106.01     27.33 o
   5   6  18       15.86       17.81     23.09 o
   6   6  18      126.64      182.70     31.65 o
   1   7  18        2.97       24.02     31.80 o
   2   7  18       49.87       67.59     26.61 o
   1   0  19        8.46       -4.77     23.67 o
   2   0  19      258.65      285.62     40.63 o
   3   0  19     1151.58     1197.05     66.54 o
   4   0  19       84.26      121.74     33.37 o
   5   0  19      114.60      116.45     33.66 o
   6   0  19       20.87       25.26     22.57 o
   7   0  19      233.57      257.65     41.19 o
   8   0  19       26.18       61.15     30.99 o
   9   0  19      442.20      414.16     49.73 o
   0   1  19     1527.91     1619.66     74.40 o
   1   1  19       21.49       14.59     18.60 o
   2   1  19      703.37      756.97     39.86 o
   3   1  19       53.98       63.07     20.68 o
   4   1  19        5.59       23.34     18.82 o
   5   1  19       56.93       73.90     19.45 o
   6   1  19      124.59      135.75     19.93 o
   7   1  19      113.29      136.33     24.72 o
   8   1  19      362.86      370.53     33.26 o
   9   1  19        5.23        2.44     20.09 o
   1   2  19        1.02       -8.27     16.76 o
   2   2  19      324.27      353.85     30.46 o
   3   2  19      117.92      109.83     23.10 o
   4   2  19      141.33      144.27     24.63 o
   5   2  19      179.92      195.19     23.70 o
   6   2  19        0.46        3.01     16.16 o
   7   2  19       22.83       15.12     19.57 o
   8   2  19        0.72       -4.18     18.48 o
   9   2  19      484.89      474.85     36.77 o
   0   3  19     1029.39     1053.31     69.27 o
   1   3  19        4.05       10.87     18.15 o
   2   3  19      474.88      475.67     33.72 o
   3   3  19       40.44       22.19     18.70 o
   4   3  19       15.10        3.73     18.14 o
   5   3  19      408.98      443.06     27.46 o
   6   3  19        8.63      -10.64     17.86 o
   7   3  19       56.43       43.93     21.43 o
   8   3  19      176.96      205.05     28.57 o
   1   4  19       40.15       39.46     20.07 o
   2   4  19      315.37      371.72     31.61 o
   3   4  19       45.80       46.45     20.84 o
   4   4  19      192.20      223.39     24.88 o
   5   4  19       13.06        1.60     14.86 o
   6   4  19        5.44       -0.77     15.12 o
   7   4  19       71.22       89.07     28.27 o
   0   5  19      786.37      914.62     61.97 o
   1   5  19      118.28      101.80     23.25 o
   2   5  19      365.28      400.40     33.11 o
   3   5  19       63.65       48.27     25.10 o
   4   5  19       14.55       33.33     20.61 o
   5   5  19      110.10       90.19     28.07 o
   1   6  19       21.64       34.64     31.79 o
   0   0  20      313.61      283.46     60.07 o
   1   0  20      187.58      193.10     38.13 o
   2   0  20      766.95      787.99     59.87 o
   3   0  20      164.50      187.45     37.64 o
   4   0  20       65.10       34.22     35.31 o
   5   0  20        6.62       -8.46     21.35 o
   6   0  20      299.07      322.83     43.47 o
   7   0  20      249.59      251.72     43.23 o
   1   1  20      117.21      123.37     24.05 o
   2   1  20       16.12       32.54     20.10 o
   3   1  20       36.79       34.70     20.42 o
   4   1  20       39.66       27.24     20.25 o
   5   1  20      123.99      148.01     21.19 o
   6   1  20        3.98       -3.70     17.28 o
   7   1  20      185.75      204.51     28.89 o
   0   2  20       94.22       78.21     32.80 o
   1   2  20      297.44      256.73     29.17 o
   2   2  20      185.13      169.41     26.24 o
   3   2  20       91.64       91.17     23.26 o
   4   2  20       59.76       45.03     21.96 o
   5   2  20        0.47      -10.69     15.34 o
   6   2  20      669.95      749.07     42.90 o
   1   3  20        7.09       21.06     19.49 o
   2   3  20       50.03       60.58     22.12 o
   3   3  20       69.88       71.71     23.22 o
   4   3  20      120.43      134.42     25.77 o
   5   3  20       36.47       22.17     17.13 o
   6   3  20        8.83       20.12     21.04 o
   0   4  20       96.42       89.04     33.24 o
   1   4  20      116.83      100.74     23.70 o
   2   4  20       67.11       88.64     23.60 o
   3   4  20        6.12       17.19     19.83 o
   4   4  20       45.07       41.98     19.44 o
   1   0  21        0.67       -4.35     27.61 o
   2   0  21       50.77       67.48     32.25 o
   3   0  21      112.36       97.18     35.39 o
   4   0  21       74.58       69.38     34.25 o
   0   1  21       94.73       77.88     34.20 o
   1   1  21      142.39      160.84     26.95 o
   2   1  21        5.30       -0.45     19.32 o
   3   1  21       44.76       31.78     21.96 o
   4   1  21       73.03       76.45     24.28 o
   1   2  21       33.14       44.86     22.16 o
   2   2  21        0.43       10.17     19.78 o
   3   2  21       39.66       31.31     21.56 o
   0   3  21       34.51       16.51     29.61 o
 
